# Supplementary material for: Large carnivores and naturalness affect forest recreational value
Source: Sci Rep. 2022 Aug 11;12:13692. doi: 10.1038/s41598-022-17862-0 (PMC9372138; doi:10.1038/s41598-022-17862-0)
Supplement: Supplementary file 2 — Supplementary Information 2. [file 41598_2022_17862_MOESM2_ESM.xlsx]

## Sheet: Data Poland
ID	CS	Alt	Choice	SQ	CS	Forest_type	Age	AVL	AVH	AVM	DW	DWL	DWM	DWH	Bear	Lynx	Wolf	Distance
1	1	1	0	0	1	3	2	1	0	0	3	0	0	1	0	0	0	30
1	1	2	0	0	1	1	2	0	0	1	1	1	0	0	1	1	1	2
1	1	3	1	0	1	3	1	0	1	0	2	0	1	0	0	0	0	22
1	1	4	0	1	1	0	0	0	0	0	0	0	0	0	0	0	0	0
1	2	1	0	0	2	4	1	0	1	0	1	1	0	0	1	1	0	5
1	2	2	0	0	2	3	1	0	1	0	2	0	1	0	0	1	1	10
1	2	3	1	0	2	2	2	1	0	0	2	0	1	0	0	0	0	30
1	2	4	0	1	2	0	0	0	0	0	0	0	0	0	0	0	0	0
1	3	1	0	0	3	2	1	0	1	0	2	0	1	0	1	0	0	15
1	3	2	0	0	3	2	3	0	0	1	3	0	0	1	1	1	1	30
1	3	3	1	0	3	3	3	1	0	0	1	1	0	0	0	0	0	2
1	3	4	0	1	3	0	0	0	0	0	0	0	0	0	0	0	0	0
1	4	1	0	0	4	3	2	1	0	0	2	0	1	0	0	1	0	15
1	4	2	0	0	4	1	3	0	0	1	3	0	0	1	1	0	1	22
1	4	3	1	0	4	5	2	1	0	0	2	0	1	0	0	0	0	5
1	4	4	0	1	4	0	0	0	0	0	0	0	0	0	0	0	0	0
1	5	1	0	0	5	4	1	0	1	0	2	0	1	0	1	0	0	5
1	5	2	0	0	5	2	2	0	0	1	1	1	0	0	1	1	0	22
1	5	3	1	0	5	4	2	1	0	0	3	0	0	1	0	0	0	5
1	5	4	0	1	5	0	0	0	0	0	0	0	0	0	0	0	0	0
1	6	1	0	0	6	5	3	1	0	0	3	0	0	1	0	0	1	30
1	6	2	0	0	6	4	1	0	1	0	2	0	1	0	1	1	0	10
1	6	3	1	0	6	1	3	0	0	1	1	1	0	0	0	0	0	5
1	6	4	0	1	6	0	0	0	0	0	0	0	0	0	0	0	0	0
1	7	1	0	0	7	3	1	0	0	1	2	0	1	0	1	0	1	10
1	7	2	0	0	7	5	1	0	0	1	2	0	1	0	1	0	1	2
1	7	3	1	0	7	1	2	1	0	0	1	1	0	0	0	0	0	30
1	7	4	0	1	7	0	0	0	0	0	0	0	0	0	0	0	0	0
1	8	1	0	0	8	4	1	0	1	0	2	0	1	0	0	0	1	15
1	8	2	0	0	8	1	3	1	0	0	1	1	0	0	1	1	1	30
1	8	3	1	0	8	5	3	0	0	1	3	0	0	1	0	0	0	2
1	8	4	0	1	8	0	0	0	0	0	0	0	0	0	0	0	0	0
2	9	1	0	0	2	1	3	0	0	1	3	0	0	1	1	1	0	30
2	9	2	0	0	2	4	1	0	1	0	2	0	1	0	0	0	0	15
2	9	3	1	0	2	3	3	1	0	0	1	1	0	0	0	0	0	2
2	9	4	0	1	2	0	0	0	0	0	0	0	0	0	0	0	0	0
2	10	1	1	0	3	4	3	0	0	1	1	1	0	0	0	1	0	10
2	10	2	0	0	3	2	3	1	0	0	3	0	0	1	1	0	1	5
2	10	3	0	0	3	2	1	0	1	0	2	0	1	0	0	0	0	5
2	10	4	0	1	3	0	0	0	0	0	0	0	0	0	0	0	0	0
2	11	1	0	0	4	5	3	0	0	1	3	0	0	1	1	1	0	2
2	11	2	1	0	4	2	3	1	0	0	1	1	0	0	0	0	1	22
2	11	3	0	0	4	4	2	0	1	0	3	0	0	1	0	0	0	22
2	11	4	0	1	4	0	0	0	0	0	0	0	0	0	0	0	0	0
2	12	1	0	0	5	1	2	1	0	0	3	0	0	1	1	0	1	15
2	12	2	0	0	5	4	1	0	0	1	2	0	1	0	0	0	0	5
2	12	3	1	0	5	5	2	0	1	0	1	1	0	0	0	0	0	10
2	12	4	0	1	5	0	0	0	0	0	0	0	0	0	0	0	0	0
2	13	1	0	0	6	2	1	0	1	0	2	0	1	0	0	0	0	22
2	13	2	0	0	6	3	2	0	1	0	3	0	0	1	1	1	1	2
2	13	3	1	0	6	1	2	0	0	1	1	1	0	0	0	0	0	30
2	13	4	0	1	6	0	0	0	0	0	0	0	0	0	0	0	0	0
2	14	1	0	0	7	5	1	1	0	0	1	1	0	0	1	1	1	30
2	14	2	1	0	7	2	1	0	1	0	1	1	0	0	0	1	0	5
2	14	3	0	0	7	2	1	0	0	1	2	0	1	0	0	0	0	10
2	14	4	0	1	7	0	0	0	0	0	0	0	0	0	0	0	0	0
2	15	1	0	0	8	1	2	0	0	1	3	0	0	1	0	0	1	2
2	15	2	1	0	8	5	2	1	0	0	1	1	0	0	1	1	0	22
2	15	3	0	0	8	4	1	0	1	0	1	1	0	0	0	0	0	10
2	15	4	0	1	8	0	0	0	0	0	0	0	0	0	0	0	0	0
2	16	1	1	0	9	3	3	1	0	0	1	1	0	0	0	1	1	2
2	16	2	0	0	9	3	2	0	1	0	2	0	1	0	0	0	0	10
2	16	3	0	0	9	2	3	0	0	1	3	0	0	1	0	0	0	30
2	16	4	0	1	9	0	0	0	0	0	0	0	0	0	0	0	0	0
3	17	1	0	0	3	3	2	1	0	0	3	0	0	1	0	0	0	30
3	17	2	1	0	3	1	2	0	0	1	1	1	0	0	1	1	1	2
3	17	3	0	0	3	3	1	0	1	0	2	0	1	0	0	0	0	22
3	17	4	0	1	3	0	0	0	0	0	0	0	0	0	0	0	0	0
3	18	1	0	0	4	4	1	0	1	0	1	1	0	0	1	1	0	5
3	18	2	1	0	4	3	1	0	1	0	2	0	1	0	0	1	1	10
3	18	3	0	0	4	2	2	1	0	0	2	0	1	0	0	0	0	30
3	18	4	0	1	4	0	0	0	0	0	0	0	0	0	0	0	0	0
3	19	1	0	0	5	2	1	0	1	0	2	0	1	0	1	0	0	15
3	19	2	1	0	5	2	3	0	0	1	3	0	0	1	1	1	1	30
3	19	3	0	0	5	3	3	1	0	0	1	1	0	0	0	0	0	2
3	19	4	0	1	5	0	0	0	0	0	0	0	0	0	0	0	0	0
3	20	1	0	0	6	3	2	1	0	0	2	0	1	0	0	1	0	15
3	20	2	1	0	6	1	3	0	0	1	3	0	0	1	1	0	1	22
3	20	3	0	0	6	5	2	1	0	0	2	0	1	0	0	0	0	5
3	20	4	0	1	6	0	0	0	0	0	0	0	0	0	0	0	0	0
3	21	1	0	0	7	4	1	0	1	0	2	0	1	0	1	0	0	5
3	21	2	1	0	7	2	2	0	0	1	1	1	0	0	1	1	0	22
3	21	3	0	0	7	4	2	1	0	0	3	0	0	1	0	0	0	5
3	21	4	0	1	7	0	0	0	0	0	0	0	0	0	0	0	0	0
3	22	1	0	0	8	5	3	1	0	0	3	0	0	1	0	0	1	30
3	22	2	1	0	8	4	1	0	1	0	2	0	1	0	1	1	0	10
3	22	3	0	0	8	1	3	0	0	1	1	1	0	0	0	0	0	5
3	22	4	0	1	8	0	0	0	0	0	0	0	0	0	0	0	0	0
3	23	1	0	0	9	3	1	0	0	1	2	0	1	0	1	0	1	10
3	23	2	1	0	9	5	1	0	0	1	2	0	1	0	1	0	1	2
3	23	3	0	0	9	1	2	1	0	0	1	1	0	0	0	0	0	30
3	23	4	0	1	9	0	0	0	0	0	0	0	0	0	0	0	0	0
3	24	1	0	0	10	4	1	0	1	0	2	0	1	0	0	0	1	15
3	24	2	1	0	10	1	3	1	0	0	1	1	0	0	1	1	1	30
3	24	3	0	0	10	5	3	0	0	1	3	0	0	1	0	0	0	2
3	24	4	0	1	10	0	0	0	0	0	0	0	0	0	0	0	0	0
4	25	1	0	0	4	1	1	1	0	0	1	1	0	0	1	0	0	22
4	25	2	0	0	4	1	1	1	0	0	2	0	1	0	0	1	1	5
4	25	3	1	0	4	5	1	0	0	1	2	0	1	0	0	0	0	15
4	25	4	0	1	4	0	0	0	0	0	0	0	0	0	0	0	0	0
4	26	1	0	0	5	2	2	0	0	1	3	0	0	1	0	1	1	22
4	26	2	0	0	5	4	2	1	0	0	1	1	0	0	1	0	0	2
4	26	3	1	0	5	4	1	0	1	0	2	0	1	0	0	0	0	15
4	26	4	0	1	5	0	0	0	0	0	0	0	0	0	0	0	0	0
4	27	1	1	0	6	4	2	0	1	0	1	1	0	0	0	1	0	10
4	27	2	0	0	6	3	3	0	0	1	1	1	0	0	0	0	1	30
4	27	3	0	0	6	1	3	1	0	0	3	0	0	1	0	0	0	2
4	27	4	0	1	6	0	0	0	0	0	0	0	0	0	0	0	0	0
4	28	1	0	0	7	2	3	0	1	0	2	0	1	0	0	1	1	5
4	28	2	1	0	7	5	3	0	0	1	3	0	0	1	1	0	0	15
4	28	3	0	0	7	3	2	0	0	1	1	1	0	0	0	0	0	15
4	28	4	0	1	7	0	0	0	0	0	0	0	0	0	0	0	0	0
4	29	1	0	0	8	2	3	1	0	0	3	0	0	1	1	1	0	10
4	29	2	1	0	8	3	3	0	1	0	1	1	0	0	0	0	1	15
4	29	3	0	0	8	2	3	0	0	1	1	1	0	0	0	0	0	22
4	29	4	0	1	8	0	0	0	0	0	0	0	0	0	0	0	0	0
4	30	1	0	0	9	3	2	0	1	0	1	1	0	0	1	0	1	22
4	30	2	0	0	9	1	2	1	0	0	3	0	0	1	0	1	0	10
4	30	3	1	0	9	3	1	0	1	0	2	0	1	0	0	0	0	15
4	30	4	0	1	9	0	0	0	0	0	0	0	0	0	0	0	0	0
4	31	1	0	0	10	1	2	0	0	1	1	1	0	0	1	0	1	2
4	31	2	0	0	10	5	2	1	0	0	3	0	0	1	0	1	0	30
4	31	3	1	0	10	4	1	0	1	0	2	0	1	0	0	0	0	10
4	31	4	0	1	10	0	0	0	0	0	0	0	0	0	0	0	0	0
4	32	1	1	0	11	5	3	0	0	1	2	0	1	0	0	1	1	5
4	32	2	0	0	11	4	1	0	1	0	2	0	1	0	0	0	0	15
4	32	3	0	0	11	1	3	1	0	0	2	0	1	0	0	0	0	22
4	32	4	0	1	11	0	0	0	0	0	0	0	0	0	0	0	0	0
5	33	1	0	0	5	1	3	0	0	1	3	0	0	1	1	1	0	30
5	33	2	1	0	5	4	1	0	1	0	2	0	1	0	0	0	0	15
5	33	3	0	0	5	3	3	1	0	0	1	1	0	0	0	0	0	2
5	33	4	0	1	5	0	0	0	0	0	0	0	0	0	0	0	0	0
5	34	1	0	0	6	4	3	0	0	1	1	1	0	0	0	1	0	10
5	34	2	1	0	6	2	3	1	0	0	3	0	0	1	1	0	1	5
5	34	3	0	0	6	2	1	0	1	0	2	0	1	0	0	0	0	5
5	34	4	0	1	6	0	0	0	0	0	0	0	0	0	0	0	0	0
5	35	1	0	0	7	5	3	0	0	1	3	0	0	1	1	1	0	2
5	35	2	1	0	7	2	3	1	0	0	1	1	0	0	0	0	1	22
5	35	3	0	0	7	4	2	0	1	0	3	0	0	1	0	0	0	22
5	35	4	0	1	7	0	0	0	0	0	0	0	0	0	0	0	0	0
5	36	1	0	0	8	1	2	1	0	0	3	0	0	1	1	0	1	15
5	36	2	1	0	8	4	1	0	0	1	2	0	1	0	0	0	0	5
5	36	3	0	0	8	5	2	0	1	0	1	1	0	0	0	0	0	10
5	36	4	0	1	8	0	0	0	0	0	0	0	0	0	0	0	0	0
5	37	1	0	0	9	2	1	0	1	0	2	0	1	0	0	0	0	22
5	37	2	1	0	9	3	2	0	1	0	3	0	0	1	1	1	1	2
5	37	3	0	0	9	1	2	0	0	1	1	1	0	0	0	0	0	30
5	37	4	0	1	9	0	0	0	0	0	0	0	0	0	0	0	0	0
5	38	1	0	0	10	5	1	1	0	0	1	1	0	0	1	1	1	30
5	38	2	1	0	10	2	1	0	1	0	1	1	0	0	0	1	0	5
5	38	3	0	0	10	2	1	0	0	1	2	0	1	0	0	0	0	10
5	38	4	0	1	10	0	0	0	0	0	0	0	0	0	0	0	0	0
5	39	1	0	0	11	1	2	0	0	1	3	0	0	1	0	0	1	2
5	39	2	1	0	11	5	2	1	0	0	1	1	0	0	1	1	0	22
5	39	3	0	0	11	4	1	0	1	0	1	1	0	0	0	0	0	10
5	39	4	0	1	11	0	0	0	0	0	0	0	0	0	0	0	0	0
5	40	1	0	0	12	3	3	1	0	0	1	1	0	0	0	1	1	2
5	40	2	1	0	12	3	2	0	1	0	2	0	1	0	0	0	0	10
5	40	3	0	0	12	2	3	0	0	1	3	0	0	1	0	0	0	30
5	40	4	0	1	12	0	0	0	0	0	0	0	0	0	0	0	0	0
6	41	1	1	0	6	1	3	0	0	1	3	0	0	1	1	1	0	30
6	41	2	0	0	6	4	1	0	1	0	2	0	1	0	0	0	0	15
6	41	3	0	0	6	3	3	1	0	0	1	1	0	0	0	0	0	2
6	41	4	0	1	6	0	0	0	0	0	0	0	0	0	0	0	0	0
6	42	1	1	0	7	4	3	0	0	1	1	1	0	0	0	1	0	10
6	42	2	0	0	7	2	3	1	0	0	3	0	0	1	1	0	1	5
6	42	3	0	0	7	2	1	0	1	0	2	0	1	0	0	0	0	5
6	42	4	0	1	7	0	0	0	0	0	0	0	0	0	0	0	0	0
6	43	1	1	0	8	5	3	0	0	1	3	0	0	1	1	1	0	2
6	43	2	0	0	8	2	3	1	0	0	1	1	0	0	0	0	1	22
6	43	3	0	0	8	4	2	0	1	0	3	0	0	1	0	0	0	22
6	43	4	0	1	8	0	0	0	0	0	0	0	0	0	0	0	0	0
6	44	1	0	0	9	1	2	1	0	0	3	0	0	1	1	0	1	15
6	44	2	0	0	9	4	1	0	0	1	2	0	1	0	0	0	0	5
6	44	3	1	0	9	5	2	0	1	0	1	1	0	0	0	0	0	10
6	44	4	0	1	9	0	0	0	0	0	0	0	0	0	0	0	0	0
6	45	1	0	0	10	2	1	0	1	0	2	0	1	0	0	0	0	22
6	45	2	1	0	10	3	2	0	1	0	3	0	0	1	1	1	1	2
6	45	3	0	0	10	1	2	0	0	1	1	1	0	0	0	0	0	30
6	45	4	0	1	10	0	0	0	0	0	0	0	0	0	0	0	0	0
6	46	1	1	0	11	5	1	1	0	0	1	1	0	0	1	1	1	30
6	46	2	0	0	11	2	1	0	1	0	1	1	0	0	0	1	0	5
6	46	3	0	0	11	2	1	0	0	1	2	0	1	0	0	0	0	10
6	46	4	0	1	11	0	0	0	0	0	0	0	0	0	0	0	0	0
6	47	1	0	0	12	1	2	0	0	1	3	0	0	1	0	0	1	2
6	47	2	1	0	12	5	2	1	0	0	1	1	0	0	1	1	0	22
6	47	3	0	0	12	4	1	0	1	0	1	1	0	0	0	0	0	10
6	47	4	0	1	12	0	0	0	0	0	0	0	0	0	0	0	0	0
6	48	1	1	0	13	3	3	1	0	0	1	1	0	0	0	1	1	2
6	48	2	0	0	13	3	2	0	1	0	2	0	1	0	0	0	0	10
6	48	3	0	0	13	2	3	0	0	1	3	0	0	1	0	0	0	30
6	48	4	0	1	13	0	0	0	0	0	0	0	0	0	0	0	0	0
7	49	1	0	0	7	1	3	0	0	1	3	0	0	1	1	1	0	30
7	49	2	0	0	7	4	1	0	1	0	2	0	1	0	0	0	0	15
7	49	3	1	0	7	3	3	1	0	0	1	1	0	0	0	0	0	2
7	49	4	0	1	7	0	0	0	0	0	0	0	0	0	0	0	0	0
7	50	1	1	0	8	4	3	0	0	1	1	1	0	0	0	1	0	10
7	50	2	0	0	8	2	3	1	0	0	3	0	0	1	1	0	1	5
7	50	3	0	0	8	2	1	0	1	0	2	0	1	0	0	0	0	5
7	50	4	0	1	8	0	0	0	0	0	0	0	0	0	0	0	0	0
7	51	1	1	0	9	5	3	0	0	1	3	0	0	1	1	1	0	2
7	51	2	0	0	9	2	3	1	0	0	1	1	0	0	0	0	1	22
7	51	3	0	0	9	4	2	0	1	0	3	0	0	1	0	0	0	22
7	51	4	0	1	9	0	0	0	0	0	0	0	0	0	0	0	0	0
7	52	1	0	0	10	1	2	1	0	0	3	0	0	1	1	0	1	15
7	52	2	0	0	10	4	1	0	0	1	2	0	1	0	0	0	0	5
7	52	3	1	0	10	5	2	0	1	0	1	1	0	0	0	0	0	10
7	52	4	0	1	10	0	0	0	0	0	0	0	0	0	0	0	0	0
7	53	1	0	0	11	2	1	0	1	0	2	0	1	0	0	0	0	22
7	53	2	1	0	11	3	2	0	1	0	3	0	0	1	1	1	1	2
7	53	3	0	0	11	1	2	0	0	1	1	1	0	0	0	0	0	30
7	53	4	0	1	11	0	0	0	0	0	0	0	0	0	0	0	0	0
7	54	1	0	0	12	5	1	1	0	0	1	1	0	0	1	1	1	30
7	54	2	1	0	12	2	1	0	1	0	1	1	0	0	0	1	0	5
7	54	3	0	0	12	2	1	0	0	1	2	0	1	0	0	0	0	10
7	54	4	0	1	12	0	0	0	0	0	0	0	0	0	0	0	0	0
7	55	1	0	0	13	1	2	0	0	1	3	0	0	1	0	0	1	2
7	55	2	1	0	13	5	2	1	0	0	1	1	0	0	1	1	0	22
7	55	3	0	0	13	4	1	0	1	0	1	1	0	0	0	0	0	10
7	55	4	0	1	13	0	0	0	0	0	0	0	0	0	0	0	0	0
7	56	1	0	0	14	3	3	1	0	0	1	1	0	0	0	1	1	2
7	56	2	1	0	14	3	2	0	1	0	2	0	1	0	0	0	0	10
7	56	3	0	0	14	2	3	0	0	1	3	0	0	1	0	0	0	30
7	56	4	0	1	14	0	0	0	0	0	0	0	0	0	0	0	0	0
8	57	1	0	0	8	1	1	1	0	0	1	1	0	0	1	0	0	22
8	57	2	0	0	8	1	1	1	0	0	2	0	1	0	0	1	1	5
8	57	3	1	0	8	5	1	0	0	1	2	0	1	0	0	0	0	15
8	57	4	0	1	8	0	0	0	0	0	0	0	0	0	0	0	0	0
8	58	1	1	0	9	2	2	0	0	1	3	0	0	1	0	1	1	22
8	58	2	0	0	9	4	2	1	0	0	1	1	0	0	1	0	0	2
8	58	3	0	0	9	4	1	0	1	0	2	0	1	0	0	0	0	15
8	58	4	0	1	9	0	0	0	0	0	0	0	0	0	0	0	0	0
8	59	1	0	0	10	4	2	0	1	0	1	1	0	0	0	1	0	10
8	59	2	1	0	10	3	3	0	0	1	1	1	0	0	0	0	1	30
8	59	3	0	0	10	1	3	1	0	0	3	0	0	1	0	0	0	2
8	59	4	0	1	10	0	0	0	0	0	0	0	0	0	0	0	0	0
8	60	1	0	0	11	2	3	0	1	0	2	0	1	0	0	1	1	5
8	60	2	1	0	11	5	3	0	0	1	3	0	0	1	1	0	0	15
8	60	3	0	0	11	3	2	0	0	1	1	1	0	0	0	0	0	15
8	60	4	0	1	11	0	0	0	0	0	0	0	0	0	0	0	0	0
8	61	1	0	0	12	2	3	1	0	0	3	0	0	1	1	1	0	10
8	61	2	1	0	12	3	3	0	1	0	1	1	0	0	0	0	1	15
8	61	3	0	0	12	2	3	0	0	1	1	1	0	0	0	0	0	22
8	61	4	0	1	12	0	0	0	0	0	0	0	0	0	0	0	0	0
8	62	1	1	0	13	3	2	0	1	0	1	1	0	0	1	0	1	22
8	62	2	0	0	13	1	2	1	0	0	3	0	0	1	0	1	0	10
8	62	3	0	0	13	3	1	0	1	0	2	0	1	0	0	0	0	15
8	62	4	0	1	13	0	0	0	0	0	0	0	0	0	0	0	0	0
8	63	1	0	0	14	1	2	0	0	1	1	1	0	0	1	0	1	2
8	63	2	1	0	14	5	2	1	0	0	3	0	0	1	0	1	0	30
8	63	3	0	0	14	4	1	0	1	0	2	0	1	0	0	0	0	10
8	63	4	0	1	14	0	0	0	0	0	0	0	0	0	0	0	0	0
8	64	1	1	0	15	5	3	0	0	1	2	0	1	0	0	1	1	5
8	64	2	0	0	15	4	1	0	1	0	2	0	1	0	0	0	0	15
8	64	3	0	0	15	1	3	1	0	0	2	0	1	0	0	0	0	22
8	64	4	0	1	15	0	0	0	0	0	0	0	0	0	0	0	0	0
9	65	1	0	0	9	1	1	1	0	0	1	1	0	0	1	0	0	22
9	65	2	1	0	9	1	1	1	0	0	2	0	1	0	0	1	1	5
9	65	3	0	0	9	5	1	0	0	1	2	0	1	0	0	0	0	15
9	65	4	0	1	9	0	0	0	0	0	0	0	0	0	0	0	0	0
9	66	1	0	0	10	2	2	0	0	1	3	0	0	1	0	1	1	22
9	66	2	1	0	10	4	2	1	0	0	1	1	0	0	1	0	0	2
9	66	3	0	0	10	4	1	0	1	0	2	0	1	0	0	0	0	15
9	66	4	0	1	10	0	0	0	0	0	0	0	0	0	0	0	0	0
9	67	1	1	0	11	4	2	0	1	0	1	1	0	0	0	1	0	10
9	67	2	0	0	11	3	3	0	0	1	1	1	0	0	0	0	1	30
9	67	3	0	0	11	1	3	1	0	0	3	0	0	1	0	0	0	2
9	67	4	0	1	11	0	0	0	0	0	0	0	0	0	0	0	0	0
9	68	1	1	0	12	2	3	0	1	0	2	0	1	0	0	1	1	5
9	68	2	0	0	12	5	3	0	0	1	3	0	0	1	1	0	0	15
9	68	3	0	0	12	3	2	0	0	1	1	1	0	0	0	0	0	15
9	68	4	0	1	12	0	0	0	0	0	0	0	0	0	0	0	0	0
9	69	1	1	0	13	2	3	1	0	0	3	0	0	1	1	1	0	10
9	69	2	0	0	13	3	3	0	1	0	1	1	0	0	0	0	1	15
9	69	3	0	0	13	2	3	0	0	1	1	1	0	0	0	0	0	22
9	69	4	0	1	13	0	0	0	0	0	0	0	0	0	0	0	0	0
9	70	1	0	0	14	3	2	0	1	0	1	1	0	0	1	0	1	22
9	70	2	1	0	14	1	2	1	0	0	3	0	0	1	0	1	0	10
9	70	3	0	0	14	3	1	0	1	0	2	0	1	0	0	0	0	15
9	70	4	0	1	14	0	0	0	0	0	0	0	0	0	0	0	0	0
9	71	1	1	0	15	1	2	0	0	1	1	1	0	0	1	0	1	2
9	71	2	0	0	15	5	2	1	0	0	3	0	0	1	0	1	0	30
9	71	3	0	0	15	4	1	0	1	0	2	0	1	0	0	0	0	10
9	71	4	0	1	15	0	0	0	0	0	0	0	0	0	0	0	0	0
9	72	1	1	0	16	5	3	0	0	1	2	0	1	0	0	1	1	5
9	72	2	0	0	16	4	1	0	1	0	2	0	1	0	0	0	0	15
9	72	3	0	0	16	1	3	1	0	0	2	0	1	0	0	0	0	22
9	72	4	0	1	16	0	0	0	0	0	0	0	0	0	0	0	0	0
10	73	1	0	0	10	3	2	1	0	0	3	0	0	1	0	0	0	30
10	73	2	1	0	10	1	2	0	0	1	1	1	0	0	1	1	1	2
10	73	3	0	0	10	3	1	0	1	0	2	0	1	0	0	0	0	22
10	73	4	0	1	10	0	0	0	0	0	0	0	0	0	0	0	0	0
10	74	1	1	0	11	4	1	0	1	0	1	1	0	0	1	1	0	5
10	74	2	0	0	11	3	1	0	1	0	2	0	1	0	0	1	1	10
10	74	3	0	0	11	2	2	1	0	0	2	0	1	0	0	0	0	30
10	74	4	0	1	11	0	0	0	0	0	0	0	0	0	0	0	0	0
10	75	1	0	0	12	2	1	0	1	0	2	0	1	0	1	0	0	15
10	75	2	1	0	12	2	3	0	0	1	3	0	0	1	1	1	1	30
10	75	3	0	0	12	3	3	1	0	0	1	1	0	0	0	0	0	2
10	75	4	0	1	12	0	0	0	0	0	0	0	0	0	0	0	0	0
10	76	1	1	0	13	3	2	1	0	0	2	0	1	0	0	1	0	15
10	76	2	0	0	13	1	3	0	0	1	3	0	0	1	1	0	1	22
10	76	3	0	0	13	5	2	1	0	0	2	0	1	0	0	0	0	5
10	76	4	0	1	13	0	0	0	0	0	0	0	0	0	0	0	0	0
10	77	1	0	0	14	4	1	0	1	0	2	0	1	0	1	0	0	5
10	77	2	1	0	14	2	2	0	0	1	1	1	0	0	1	1	0	22
10	77	3	0	0	14	4	2	1	0	0	3	0	0	1	0	0	0	5
10	77	4	0	1	14	0	0	0	0	0	0	0	0	0	0	0	0	0
10	78	1	0	0	15	5	3	1	0	0	3	0	0	1	0	0	1	30
10	78	2	1	0	15	4	1	0	1	0	2	0	1	0	1	1	0	10
10	78	3	0	0	15	1	3	0	0	1	1	1	0	0	0	0	0	5
10	78	4	0	1	15	0	0	0	0	0	0	0	0	0	0	0	0	0
10	79	1	0	0	16	3	1	0	0	1	2	0	1	0	1	0	1	10
10	79	2	1	0	16	5	1	0	0	1	2	0	1	0	1	0	1	2
10	79	3	0	0	16	1	2	1	0	0	1	1	0	0	0	0	0	30
10	79	4	0	1	16	0	0	0	0	0	0	0	0	0	0	0	0	0
10	80	1	0	0	17	4	1	0	1	0	2	0	1	0	0	0	1	15
10	80	2	1	0	17	1	3	1	0	0	1	1	0	0	1	1	1	30
10	80	3	0	0	17	5	3	0	0	1	3	0	0	1	0	0	0	2
10	80	4	0	1	17	0	0	0	0	0	0	0	0	0	0	0	0	0
11	81	1	0	0	11	1	1	1	0	0	1	1	0	0	1	0	0	22
11	81	2	1	0	11	1	1	1	0	0	2	0	1	0	0	1	1	5
11	81	3	0	0	11	5	1	0	0	1	2	0	1	0	0	0	0	15
11	81	4	0	1	11	0	0	0	0	0	0	0	0	0	0	0	0	0
11	82	1	0	0	12	2	2	0	0	1	3	0	0	1	0	1	1	22
11	82	2	1	0	12	4	2	1	0	0	1	1	0	0	1	0	0	2
11	82	3	0	0	12	4	1	0	1	0	2	0	1	0	0	0	0	15
11	82	4	0	1	12	0	0	0	0	0	0	0	0	0	0	0	0	0
11	83	1	0	0	13	4	2	0	1	0	1	1	0	0	0	1	0	10
11	83	2	0	0	13	3	3	0	0	1	1	1	0	0	0	0	1	30
11	83	3	1	0	13	1	3	1	0	0	3	0	0	1	0	0	0	2
11	83	4	0	1	13	0	0	0	0	0	0	0	0	0	0	0	0	0
11	84	1	1	0	14	2	3	0	1	0	2	0	1	0	0	1	1	5
11	84	2	0	0	14	5	3	0	0	1	3	0	0	1	1	0	0	15
11	84	3	0	0	14	3	2	0	0	1	1	1	0	0	0	0	0	15
11	84	4	0	1	14	0	0	0	0	0	0	0	0	0	0	0	0	0
11	85	1	1	0	15	2	3	1	0	0	3	0	0	1	1	1	0	10
11	85	2	0	0	15	3	3	0	1	0	1	1	0	0	0	0	1	15
11	85	3	0	0	15	2	3	0	0	1	1	1	0	0	0	0	0	22
11	85	4	0	1	15	0	0	0	0	0	0	0	0	0	0	0	0	0
11	86	1	0	0	16	3	2	0	1	0	1	1	0	0	1	0	1	22
11	86	2	1	0	16	1	2	1	0	0	3	0	0	1	0	1	0	10
11	86	3	0	0	16	3	1	0	1	0	2	0	1	0	0	0	0	15
11	86	4	0	1	16	0	0	0	0	0	0	0	0	0	0	0	0	0
11	87	1	1	0	17	1	2	0	0	1	1	1	0	0	1	0	1	2
11	87	2	0	0	17	5	2	1	0	0	3	0	0	1	0	1	0	30
11	87	3	0	0	17	4	1	0	1	0	2	0	1	0	0	0	0	10
11	87	4	0	1	17	0	0	0	0	0	0	0	0	0	0	0	0	0
11	88	1	1	0	18	5	3	0	0	1	2	0	1	0	0	1	1	5
11	88	2	0	0	18	4	1	0	1	0	2	0	1	0	0	0	0	15
11	88	3	0	0	18	1	3	1	0	0	2	0	1	0	0	0	0	22
11	88	4	0	1	18	0	0	0	0	0	0	0	0	0	0	0	0	0
12	89	1	0	0	12	3	2	1	0	0	3	0	0	1	0	0	0	30
12	89	2	1	0	12	1	2	0	0	1	1	1	0	0	1	1	1	2
12	89	3	0	0	12	3	1	0	1	0	2	0	1	0	0	0	0	22
12	89	4	0	1	12	0	0	0	0	0	0	0	0	0	0	0	0	0
12	90	1	0	0	13	4	1	0	1	0	1	1	0	0	1	1	0	5
12	90	2	1	0	13	3	1	0	1	0	2	0	1	0	0	1	1	10
12	90	3	0	0	13	2	2	1	0	0	2	0	1	0	0	0	0	30
12	90	4	0	1	13	0	0	0	0	0	0	0	0	0	0	0	0	0
12	91	1	0	0	14	2	1	0	1	0	2	0	1	0	1	0	0	15
12	91	2	1	0	14	2	3	0	0	1	3	0	0	1	1	1	1	30
12	91	3	0	0	14	3	3	1	0	0	1	1	0	0	0	0	0	2
12	91	4	0	1	14	0	0	0	0	0	0	0	0	0	0	0	0	0
12	92	1	1	0	15	3	2	1	0	0	2	0	1	0	0	1	0	15
12	92	2	0	0	15	1	3	0	0	1	3	0	0	1	1	0	1	22
12	92	3	0	0	15	5	2	1	0	0	2	0	1	0	0	0	0	5
12	92	4	0	1	15	0	0	0	0	0	0	0	0	0	0	0	0	0
12	93	1	0	0	16	4	1	0	1	0	2	0	1	0	1	0	0	5
12	93	2	1	0	16	2	2	0	0	1	1	1	0	0	1	1	0	22
12	93	3	0	0	16	4	2	1	0	0	3	0	0	1	0	0	0	5
12	93	4	0	1	16	0	0	0	0	0	0	0	0	0	0	0	0	0
12	94	1	1	0	17	5	3	1	0	0	3	0	0	1	0	0	1	30
12	94	2	0	0	17	4	1	0	1	0	2	0	1	0	1	1	0	10
12	94	3	0	0	17	1	3	0	0	1	1	1	0	0	0	0	0	5
12	94	4	0	1	17	0	0	0	0	0	0	0	0	0	0	0	0	0
12	95	1	0	0	18	3	1	0	0	1	2	0	1	0	1	0	1	10
12	95	2	1	0	18	5	1	0	0	1	2	0	1	0	1	0	1	2
12	95	3	0	0	18	1	2	1	0	0	1	1	0	0	0	0	0	30
12	95	4	0	1	18	0	0	0	0	0	0	0	0	0	0	0	0	0
12	96	1	0	0	19	4	1	0	1	0	2	0	1	0	0	0	1	15
12	96	2	0	0	19	1	3	1	0	0	1	1	0	0	1	1	1	30
12	96	3	1	0	19	5	3	0	0	1	3	0	0	1	0	0	0	2
12	96	4	0	1	19	0	0	0	0	0	0	0	0	0	0	0	0	0
13	97	1	0	0	13	3	2	1	0	0	3	0	0	1	0	0	0	30
13	97	2	1	0	13	1	2	0	0	1	1	1	0	0	1	1	1	2
13	97	3	0	0	13	3	1	0	1	0	2	0	1	0	0	0	0	22
13	97	4	0	1	13	0	0	0	0	0	0	0	0	0	0	0	0	0
13	98	1	1	0	14	4	1	0	1	0	1	1	0	0	1	1	0	5
13	98	2	0	0	14	3	1	0	1	0	2	0	1	0	0	1	1	10
13	98	3	0	0	14	2	2	1	0	0	2	0	1	0	0	0	0	30
13	98	4	0	1	14	0	0	0	0	0	0	0	0	0	0	0	0	0
13	99	1	0	0	15	2	1	0	1	0	2	0	1	0	1	0	0	15
13	99	2	0	0	15	2	3	0	0	1	3	0	0	1	1	1	1	30
13	99	3	1	0	15	3	3	1	0	0	1	1	0	0	0	0	0	2
13	99	4	0	1	15	0	0	0	0	0	0	0	0	0	0	0	0	0
13	100	1	1	0	16	3	2	1	0	0	2	0	1	0	0	1	0	15
13	100	2	0	0	16	1	3	0	0	1	3	0	0	1	1	0	1	22
13	100	3	0	0	16	5	2	1	0	0	2	0	1	0	0	0	0	5
13	100	4	0	1	16	0	0	0	0	0	0	0	0	0	0	0	0	0
13	101	1	1	0	17	4	1	0	1	0	2	0	1	0	1	0	0	5
13	101	2	0	0	17	2	2	0	0	1	1	1	0	0	1	1	0	22
13	101	3	0	0	17	4	2	1	0	0	3	0	0	1	0	0	0	5
13	101	4	0	1	17	0	0	0	0	0	0	0	0	0	0	0	0	0
13	102	1	0	0	18	5	3	1	0	0	3	0	0	1	0	0	1	30
13	102	2	1	0	18	4	1	0	1	0	2	0	1	0	1	1	0	10
13	102	3	0	0	18	1	3	0	0	1	1	1	0	0	0	0	0	5
13	102	4	0	1	18	0	0	0	0	0	0	0	0	0	0	0	0	0
13	103	1	0	0	19	3	1	0	0	1	2	0	1	0	1	0	1	10
13	103	2	1	0	19	5	1	0	0	1	2	0	1	0	1	0	1	2
13	103	3	0	0	19	1	2	1	0	0	1	1	0	0	0	0	0	30
13	103	4	0	1	19	0	0	0	0	0	0	0	0	0	0	0	0	0
13	104	1	0	0	20	4	1	0	1	0	2	0	1	0	0	0	1	15
13	104	2	0	0	20	1	3	1	0	0	1	1	0	0	1	1	1	30
13	104	3	1	0	20	5	3	0	0	1	3	0	0	1	0	0	0	2
13	104	4	0	1	20	0	0	0	0	0	0	0	0	0	0	0	0	0
14	105	1	0	0	14	1	1	1	0	0	1	1	0	0	1	0	0	22
14	105	2	1	0	14	1	1	1	0	0	2	0	1	0	0	1	1	5
14	105	3	0	0	14	5	1	0	0	1	2	0	1	0	0	0	0	15
14	105	4	0	1	14	0	0	0	0	0	0	0	0	0	0	0	0	0
14	106	1	0	0	15	2	2	0	0	1	3	0	0	1	0	1	1	22
14	106	2	0	0	15	4	2	1	0	0	1	1	0	0	1	0	0	2
14	106	3	1	0	15	4	1	0	1	0	2	0	1	0	0	0	0	15
14	106	4	0	1	15	0	0	0	0	0	0	0	0	0	0	0	0	0
14	107	1	1	0	16	4	2	0	1	0	1	1	0	0	0	1	0	10
14	107	2	0	0	16	3	3	0	0	1	1	1	0	0	0	0	1	30
14	107	3	0	0	16	1	3	1	0	0	3	0	0	1	0	0	0	2
14	107	4	0	1	16	0	0	0	0	0	0	0	0	0	0	0	0	0
14	108	1	1	0	17	2	3	0	1	0	2	0	1	0	0	1	1	5
14	108	2	0	0	17	5	3	0	0	1	3	0	0	1	1	0	0	15
14	108	3	0	0	17	3	2	0	0	1	1	1	0	0	0	0	0	15
14	108	4	0	1	17	0	0	0	0	0	0	0	0	0	0	0	0	0
14	109	1	0	0	18	2	3	1	0	0	3	0	0	1	1	1	0	10
14	109	2	1	0	18	3	3	0	1	0	1	1	0	0	0	0	1	15
14	109	3	0	0	18	2	3	0	0	1	1	1	0	0	0	0	0	22
14	109	4	0	1	18	0	0	0	0	0	0	0	0	0	0	0	0	0
14	110	1	0	0	19	3	2	0	1	0	1	1	0	0	1	0	1	22
14	110	2	1	0	19	1	2	1	0	0	3	0	0	1	0	1	0	10
14	110	3	0	0	19	3	1	0	1	0	2	0	1	0	0	0	0	15
14	110	4	0	1	19	0	0	0	0	0	0	0	0	0	0	0	0	0
14	111	1	0	0	20	1	2	0	0	1	1	1	0	0	1	0	1	2
14	111	2	0	0	20	5	2	1	0	0	3	0	0	1	0	1	0	30
14	111	3	1	0	20	4	1	0	1	0	2	0	1	0	0	0	0	10
14	111	4	0	1	20	0	0	0	0	0	0	0	0	0	0	0	0	0
14	112	1	1	0	21	5	3	0	0	1	2	0	1	0	0	1	1	5
14	112	2	0	0	21	4	1	0	1	0	2	0	1	0	0	0	0	15
14	112	3	0	0	21	1	3	1	0	0	2	0	1	0	0	0	0	22
14	112	4	0	1	21	0	0	0	0	0	0	0	0	0	0	0	0	0
15	113	1	0	0	15	1	1	1	0	0	1	1	0	0	1	0	0	22
15	113	2	0	0	15	1	1	1	0	0	2	0	1	0	0	1	1	5
15	113	3	0	0	15	5	1	0	0	1	2	0	1	0	0	0	0	15
15	113	4	1	1	15	0	0	0	0	0	0	0	0	0	0	0	0	0
15	114	1	0	0	16	2	2	0	0	1	3	0	0	1	0	1	1	22
15	114	2	0	0	16	4	2	1	0	0	1	1	0	0	1	0	0	2
15	114	3	0	0	16	4	1	0	1	0	2	0	1	0	0	0	0	15
15	114	4	1	1	16	0	0	0	0	0	0	0	0	0	0	0	0	0
15	115	1	0	0	17	4	2	0	1	0	1	1	0	0	0	1	0	10
15	115	2	0	0	17	3	3	0	0	1	1	1	0	0	0	0	1	30
15	115	3	0	0	17	1	3	1	0	0	3	0	0	1	0	0	0	2
15	115	4	1	1	17	0	0	0	0	0	0	0	0	0	0	0	0	0
15	116	1	0	0	18	2	3	0	1	0	2	0	1	0	0	1	1	5
15	116	2	0	0	18	5	3	0	0	1	3	0	0	1	1	0	0	15
15	116	3	0	0	18	3	2	0	0	1	1	1	0	0	0	0	0	15
15	116	4	1	1	18	0	0	0	0	0	0	0	0	0	0	0	0	0
15	117	1	0	0	19	2	3	1	0	0	3	0	0	1	1	1	0	10
15	117	2	0	0	19	3	3	0	1	0	1	1	0	0	0	0	1	15
15	117	3	0	0	19	2	3	0	0	1	1	1	0	0	0	0	0	22
15	117	4	1	1	19	0	0	0	0	0	0	0	0	0	0	0	0	0
15	118	1	0	0	20	3	2	0	1	0	1	1	0	0	1	0	1	22
15	118	2	0	0	20	1	2	1	0	0	3	0	0	1	0	1	0	10
15	118	3	0	0	20	3	1	0	1	0	2	0	1	0	0	0	0	15
15	118	4	1	1	20	0	0	0	0	0	0	0	0	0	0	0	0	0
15	119	1	0	0	21	1	2	0	0	1	1	1	0	0	1	0	1	2
15	119	2	0	0	21	5	2	1	0	0	3	0	0	1	0	1	0	30
15	119	3	0	0	21	4	1	0	1	0	2	0	1	0	0	0	0	10
15	119	4	1	1	21	0	0	0	0	0	0	0	0	0	0	0	0	0
15	120	1	0	0	22	5	3	0	0	1	2	0	1	0	0	1	1	5
15	120	2	0	0	22	4	1	0	1	0	2	0	1	0	0	0	0	15
15	120	3	0	0	22	1	3	1	0	0	2	0	1	0	0	0	0	22
15	120	4	1	1	22	0	0	0	0	0	0	0	0	0	0	0	0	0
16	121	1	0	0	16	1	1	1	0	0	1	1	0	0	1	0	0	22
16	121	2	1	0	16	1	1	1	0	0	2	0	1	0	0	1	1	5
16	121	3	0	0	16	5	1	0	0	1	2	0	1	0	0	0	0	15
16	121	4	0	1	16	0	0	0	0	0	0	0	0	0	0	0	0	0
16	122	1	1	0	17	2	2	0	0	1	3	0	0	1	0	1	1	22
16	122	2	0	0	17	4	2	1	0	0	1	1	0	0	1	0	0	2
16	122	3	0	0	17	4	1	0	1	0	2	0	1	0	0	0	0	15
16	122	4	0	1	17	0	0	0	0	0	0	0	0	0	0	0	0	0
16	123	1	1	0	18	4	2	0	1	0	1	1	0	0	0	1	0	10
16	123	2	0	0	18	3	3	0	0	1	1	1	0	0	0	0	1	30
16	123	3	0	0	18	1	3	1	0	0	3	0	0	1	0	0	0	2
16	123	4	0	1	18	0	0	0	0	0	0	0	0	0	0	0	0	0
16	124	1	1	0	19	2	3	0	1	0	2	0	1	0	0	1	1	5
16	124	2	0	0	19	5	3	0	0	1	3	0	0	1	1	0	0	15
16	124	3	0	0	19	3	2	0	0	1	1	1	0	0	0	0	0	15
16	124	4	0	1	19	0	0	0	0	0	0	0	0	0	0	0	0	0
16	125	1	0	0	20	2	3	1	0	0	3	0	0	1	1	1	0	10
16	125	2	1	0	20	3	3	0	1	0	1	1	0	0	0	0	1	15
16	125	3	0	0	20	2	3	0	0	1	1	1	0	0	0	0	0	22
16	125	4	0	1	20	0	0	0	0	0	0	0	0	0	0	0	0	0
16	126	1	0	0	21	3	2	0	1	0	1	1	0	0	1	0	1	22
16	126	2	1	0	21	1	2	1	0	0	3	0	0	1	0	1	0	10
16	126	3	0	0	21	3	1	0	1	0	2	0	1	0	0	0	0	15
16	126	4	0	1	21	0	0	0	0	0	0	0	0	0	0	0	0	0
16	127	1	0	0	22	1	2	0	0	1	1	1	0	0	1	0	1	2
16	127	2	1	0	22	5	2	1	0	0	3	0	0	1	0	1	0	30
16	127	3	0	0	22	4	1	0	1	0	2	0	1	0	0	0	0	10
16	127	4	0	1	22	0	0	0	0	0	0	0	0	0	0	0	0	0
16	128	1	1	0	23	5	3	0	0	1	2	0	1	0	0	1	1	5
16	128	2	0	0	23	4	1	0	1	0	2	0	1	0	0	0	0	15
16	128	3	0	0	23	1	3	1	0	0	2	0	1	0	0	0	0	22
16	128	4	0	1	23	0	0	0	0	0	0	0	0	0	0	0	0	0
17	129	1	0	0	17	1	1	1	0	0	1	1	0	0	1	0	0	22
17	129	2	1	0	17	1	1	1	0	0	2	0	1	0	0	1	1	5
17	129	3	0	0	17	5	1	0	0	1	2	0	1	0	0	0	0	15
17	129	4	0	1	17	0	0	0	0	0	0	0	0	0	0	0	0	0
17	130	1	1	0	18	2	2	0	0	1	3	0	0	1	0	1	1	22
17	130	2	0	0	18	4	2	1	0	0	1	1	0	0	1	0	0	2
17	130	3	0	0	18	4	1	0	1	0	2	0	1	0	0	0	0	15
17	130	4	0	1	18	0	0	0	0	0	0	0	0	0	0	0	0	0
17	131	1	1	0	19	4	2	0	1	0	1	1	0	0	0	1	0	10
17	131	2	0	0	19	3	3	0	0	1	1	1	0	0	0	0	1	30
17	131	3	0	0	19	1	3	1	0	0	3	0	0	1	0	0	0	2
17	131	4	0	1	19	0	0	0	0	0	0	0	0	0	0	0	0	0
17	132	1	1	0	20	2	3	0	1	0	2	0	1	0	0	1	1	5
17	132	2	0	0	20	5	3	0	0	1	3	0	0	1	1	0	0	15
17	132	3	0	0	20	3	2	0	0	1	1	1	0	0	0	0	0	15
17	132	4	0	1	20	0	0	0	0	0	0	0	0	0	0	0	0	0
17	133	1	0	0	21	2	3	1	0	0	3	0	0	1	1	1	0	10
17	133	2	1	0	21	3	3	0	1	0	1	1	0	0	0	0	1	15
17	133	3	0	0	21	2	3	0	0	1	1	1	0	0	0	0	0	22
17	133	4	0	1	21	0	0	0	0	0	0	0	0	0	0	0	0	0
17	134	1	0	0	22	3	2	0	1	0	1	1	0	0	1	0	1	22
17	134	2	1	0	22	1	2	1	0	0	3	0	0	1	0	1	0	10
17	134	3	0	0	22	3	1	0	1	0	2	0	1	0	0	0	0	15
17	134	4	0	1	22	0	0	0	0	0	0	0	0	0	0	0	0	0
17	135	1	0	0	23	1	2	0	0	1	1	1	0	0	1	0	1	2
17	135	2	1	0	23	5	2	1	0	0	3	0	0	1	0	1	0	30
17	135	3	0	0	23	4	1	0	1	0	2	0	1	0	0	0	0	10
17	135	4	0	1	23	0	0	0	0	0	0	0	0	0	0	0	0	0
17	136	1	1	0	24	5	3	0	0	1	2	0	1	0	0	1	1	5
17	136	2	0	0	24	4	1	0	1	0	2	0	1	0	0	0	0	15
17	136	3	0	0	24	1	3	1	0	0	2	0	1	0	0	0	0	22
17	136	4	0	1	24	0	0	0	0	0	0	0	0	0	0	0	0	0
18	137	1	0	0	18	1	1	1	0	0	1	1	0	0	1	0	0	22
18	137	2	1	0	18	1	1	1	0	0	2	0	1	0	0	1	1	5
18	137	3	0	0	18	5	1	0	0	1	2	0	1	0	0	0	0	15
18	137	4	0	1	18	0	0	0	0	0	0	0	0	0	0	0	0	0
18	138	1	0	0	19	2	2	0	0	1	3	0	0	1	0	1	1	22
18	138	2	1	0	19	4	2	1	0	0	1	1	0	0	1	0	0	2
18	138	3	0	0	19	4	1	0	1	0	2	0	1	0	0	0	0	15
18	138	4	0	1	19	0	0	0	0	0	0	0	0	0	0	0	0	0
18	139	1	0	0	20	4	2	0	1	0	1	1	0	0	0	1	0	10
18	139	2	0	0	20	3	3	0	0	1	1	1	0	0	0	0	1	30
18	139	3	1	0	20	1	3	1	0	0	3	0	0	1	0	0	0	2
18	139	4	0	1	20	0	0	0	0	0	0	0	0	0	0	0	0	0
18	140	1	1	0	21	2	3	0	1	0	2	0	1	0	0	1	1	5
18	140	2	0	0	21	5	3	0	0	1	3	0	0	1	1	0	0	15
18	140	3	0	0	21	3	2	0	0	1	1	1	0	0	0	0	0	15
18	140	4	0	1	21	0	0	0	0	0	0	0	0	0	0	0	0	0
18	141	1	0	0	22	2	3	1	0	0	3	0	0	1	1	1	0	10
18	141	2	1	0	22	3	3	0	1	0	1	1	0	0	0	0	1	15
18	141	3	0	0	22	2	3	0	0	1	1	1	0	0	0	0	0	22
18	141	4	0	1	22	0	0	0	0	0	0	0	0	0	0	0	0	0
18	142	1	0	0	23	3	2	0	1	0	1	1	0	0	1	0	1	22
18	142	2	1	0	23	1	2	1	0	0	3	0	0	1	0	1	0	10
18	142	3	0	0	23	3	1	0	1	0	2	0	1	0	0	0	0	15
18	142	4	0	1	23	0	0	0	0	0	0	0	0	0	0	0	0	0
18	143	1	1	0	24	1	2	0	0	1	1	1	0	0	1	0	1	2
18	143	2	0	0	24	5	2	1	0	0	3	0	0	1	0	1	0	30
18	143	3	0	0	24	4	1	0	1	0	2	0	1	0	0	0	0	10
18	143	4	0	1	24	0	0	0	0	0	0	0	0	0	0	0	0	0
18	144	1	1	0	25	5	3	0	0	1	2	0	1	0	0	1	1	5
18	144	2	0	0	25	4	1	0	1	0	2	0	1	0	0	0	0	15
18	144	3	0	0	25	1	3	1	0	0	2	0	1	0	0	0	0	22
18	144	4	0	1	25	0	0	0	0	0	0	0	0	0	0	0	0	0
19	145	1	1	0	19	1	3	0	0	1	3	0	0	1	1	1	0	30
19	145	2	0	0	19	4	1	0	1	0	2	0	1	0	0	0	0	15
19	145	3	0	0	19	3	3	1	0	0	1	1	0	0	0	0	0	2
19	145	4	0	1	19	0	0	0	0	0	0	0	0	0	0	0	0	0
19	146	1	1	0	20	4	3	0	0	1	1	1	0	0	0	1	0	10
19	146	2	0	0	20	2	3	1	0	0	3	0	0	1	1	0	1	5
19	146	3	0	0	20	2	1	0	1	0	2	0	1	0	0	0	0	5
19	146	4	0	1	20	0	0	0	0	0	0	0	0	0	0	0	0	0
19	147	1	1	0	21	5	3	0	0	1	3	0	0	1	1	1	0	2
19	147	2	0	0	21	2	3	1	0	0	1	1	0	0	0	0	1	22
19	147	3	0	0	21	4	2	0	1	0	3	0	0	1	0	0	0	22
19	147	4	0	1	21	0	0	0	0	0	0	0	0	0	0	0	0	0
19	148	1	1	0	22	1	2	1	0	0	3	0	0	1	1	0	1	15
19	148	2	0	0	22	4	1	0	0	1	2	0	1	0	0	0	0	5
19	148	3	0	0	22	5	2	0	1	0	1	1	0	0	0	0	0	10
19	148	4	0	1	22	0	0	0	0	0	0	0	0	0	0	0	0	0
19	149	1	0	0	23	2	1	0	1	0	2	0	1	0	0	0	0	22
19	149	2	1	0	23	3	2	0	1	0	3	0	0	1	1	1	1	2
19	149	3	0	0	23	1	2	0	0	1	1	1	0	0	0	0	0	30
19	149	4	0	1	23	0	0	0	0	0	0	0	0	0	0	0	0	0
19	150	1	1	0	24	5	1	1	0	0	1	1	0	0	1	1	1	30
19	150	2	0	0	24	2	1	0	1	0	1	1	0	0	0	1	0	5
19	150	3	0	0	24	2	1	0	0	1	2	0	1	0	0	0	0	10
19	150	4	0	1	24	0	0	0	0	0	0	0	0	0	0	0	0	0
19	151	1	0	0	25	1	2	0	0	1	3	0	0	1	0	0	1	2
19	151	2	1	0	25	5	2	1	0	0	1	1	0	0	1	1	0	22
19	151	3	0	0	25	4	1	0	1	0	1	1	0	0	0	0	0	10
19	151	4	0	1	25	0	0	0	0	0	0	0	0	0	0	0	0	0
19	152	1	0	0	26	3	3	1	0	0	1	1	0	0	0	1	1	2
19	152	2	0	0	26	3	2	0	1	0	2	0	1	0	0	0	0	10
19	152	3	1	0	26	2	3	0	0	1	3	0	0	1	0	0	0	30
19	152	4	0	1	26	0	0	0	0	0	0	0	0	0	0	0	0	0
20	153	1	0	0	20	1	3	0	0	1	3	0	0	1	1	1	0	30
20	153	2	0	0	20	4	1	0	1	0	2	0	1	0	0	0	0	15
20	153	3	1	0	20	3	3	1	0	0	1	1	0	0	0	0	0	2
20	153	4	0	1	20	0	0	0	0	0	0	0	0	0	0	0	0	0
20	154	1	0	0	21	4	3	0	0	1	1	1	0	0	0	1	0	10
20	154	2	0	0	21	2	3	1	0	0	3	0	0	1	1	0	1	5
20	154	3	1	0	21	2	1	0	1	0	2	0	1	0	0	0	0	5
20	154	4	0	1	21	0	0	0	0	0	0	0	0	0	0	0	0	0
20	155	1	0	0	22	5	3	0	0	1	3	0	0	1	1	1	0	2
20	155	2	0	0	22	2	3	1	0	0	1	1	0	0	0	0	1	22
20	155	3	1	0	22	4	2	0	1	0	3	0	0	1	0	0	0	22
20	155	4	0	1	22	0	0	0	0	0	0	0	0	0	0	0	0	0
20	156	1	0	0	23	1	2	1	0	0	3	0	0	1	1	0	1	15
20	156	2	1	0	23	4	1	0	0	1	2	0	1	0	0	0	0	5
20	156	3	0	0	23	5	2	0	1	0	1	1	0	0	0	0	0	10
20	156	4	0	1	23	0	0	0	0	0	0	0	0	0	0	0	0	0
20	157	1	0	0	24	2	1	0	1	0	2	0	1	0	0	0	0	22
20	157	2	0	0	24	3	2	0	1	0	3	0	0	1	1	1	1	2
20	157	3	1	0	24	1	2	0	0	1	1	1	0	0	0	0	0	30
20	157	4	0	1	24	0	0	0	0	0	0	0	0	0	0	0	0	0
20	158	1	0	0	25	5	1	1	0	0	1	1	0	0	1	1	1	30
20	158	2	0	0	25	2	1	0	1	0	1	1	0	0	0	1	0	5
20	158	3	1	0	25	2	1	0	0	1	2	0	1	0	0	0	0	10
20	158	4	0	1	25	0	0	0	0	0	0	0	0	0	0	0	0	0
20	159	1	0	0	26	1	2	0	0	1	3	0	0	1	0	0	1	2
20	159	2	0	0	26	5	2	1	0	0	1	1	0	0	1	1	0	22
20	159	3	1	0	26	4	1	0	1	0	1	1	0	0	0	0	0	10
20	159	4	0	1	26	0	0	0	0	0	0	0	0	0	0	0	0	0
20	160	1	0	0	27	3	3	1	0	0	1	1	0	0	0	1	1	2
20	160	2	1	0	27	3	2	0	1	0	2	0	1	0	0	0	0	10
20	160	3	0	0	27	2	3	0	0	1	3	0	0	1	0	0	0	30
20	160	4	0	1	27	0	0	0	0	0	0	0	0	0	0	0	0	0
21	161	1	0	0	21	1	1	1	0	0	1	1	0	0	1	0	0	22
21	161	2	0	0	21	1	1	1	0	0	2	0	1	0	0	1	1	5
21	161	3	0	0	21	5	1	0	0	1	2	0	1	0	0	0	0	15
21	161	4	1	1	21	0	0	0	0	0	0	0	0	0	0	0	0	0
21	162	1	0	0	22	2	2	0	0	1	3	0	0	1	0	1	1	22
21	162	2	0	0	22	4	2	1	0	0	1	1	0	0	1	0	0	2
21	162	3	0	0	22	4	1	0	1	0	2	0	1	0	0	0	0	15
21	162	4	1	1	22	0	0	0	0	0	0	0	0	0	0	0	0	0
21	163	1	0	0	23	4	2	0	1	0	1	1	0	0	0	1	0	10
21	163	2	0	0	23	3	3	0	0	1	1	1	0	0	0	0	1	30
21	163	3	0	0	23	1	3	1	0	0	3	0	0	1	0	0	0	2
21	163	4	1	1	23	0	0	0	0	0	0	0	0	0	0	0	0	0
21	164	1	0	0	24	2	3	0	1	0	2	0	1	0	0	1	1	5
21	164	2	0	0	24	5	3	0	0	1	3	0	0	1	1	0	0	15
21	164	3	0	0	24	3	2	0	0	1	1	1	0	0	0	0	0	15
21	164	4	1	1	24	0	0	0	0	0	0	0	0	0	0	0	0	0
21	165	1	0	0	25	2	3	1	0	0	3	0	0	1	1	1	0	10
21	165	2	0	0	25	3	3	0	1	0	1	1	0	0	0	0	1	15
21	165	3	0	0	25	2	3	0	0	1	1	1	0	0	0	0	0	22
21	165	4	1	1	25	0	0	0	0	0	0	0	0	0	0	0	0	0
21	166	1	0	0	26	3	2	0	1	0	1	1	0	0	1	0	1	22
21	166	2	0	0	26	1	2	1	0	0	3	0	0	1	0	1	0	10
21	166	3	0	0	26	3	1	0	1	0	2	0	1	0	0	0	0	15
21	166	4	1	1	26	0	0	0	0	0	0	0	0	0	0	0	0	0
21	167	1	0	0	27	1	2	0	0	1	1	1	0	0	1	0	1	2
21	167	2	0	0	27	5	2	1	0	0	3	0	0	1	0	1	0	30
21	167	3	0	0	27	4	1	0	1	0	2	0	1	0	0	0	0	10
21	167	4	1	1	27	0	0	0	0	0	0	0	0	0	0	0	0	0
21	168	1	0	0	28	5	3	0	0	1	2	0	1	0	0	1	1	5
21	168	2	0	0	28	4	1	0	1	0	2	0	1	0	0	0	0	15
21	168	3	0	0	28	1	3	1	0	0	2	0	1	0	0	0	0	22
21	168	4	1	1	28	0	0	0	0	0	0	0	0	0	0	0	0	0
22	169	1	0	0	22	1	1	1	0	0	1	1	0	0	1	0	0	22
22	169	2	0	0	22	1	1	1	0	0	2	0	1	0	0	1	1	5
22	169	3	1	0	22	5	1	0	0	1	2	0	1	0	0	0	0	15
22	169	4	0	1	22	0	0	0	0	0	0	0	0	0	0	0	0	0
22	170	1	0	0	23	2	2	0	0	1	3	0	0	1	0	1	1	22
22	170	2	1	0	23	4	2	1	0	0	1	1	0	0	1	0	0	2
22	170	3	0	0	23	4	1	0	1	0	2	0	1	0	0	0	0	15
22	170	4	0	1	23	0	0	0	0	0	0	0	0	0	0	0	0	0
22	171	1	1	0	24	4	2	0	1	0	1	1	0	0	0	1	0	10
22	171	2	0	0	24	3	3	0	0	1	1	1	0	0	0	0	1	30
22	171	3	0	0	24	1	3	1	0	0	3	0	0	1	0	0	0	2
22	171	4	0	1	24	0	0	0	0	0	0	0	0	0	0	0	0	0
22	172	1	0	0	25	2	3	0	1	0	2	0	1	0	0	1	1	5
22	172	2	1	0	25	5	3	0	0	1	3	0	0	1	1	0	0	15
22	172	3	0	0	25	3	2	0	0	1	1	1	0	0	0	0	0	15
22	172	4	0	1	25	0	0	0	0	0	0	0	0	0	0	0	0	0
22	173	1	0	0	26	2	3	1	0	0	3	0	0	1	1	1	0	10
22	173	2	1	0	26	3	3	0	1	0	1	1	0	0	0	0	1	15
22	173	3	0	0	26	2	3	0	0	1	1	1	0	0	0	0	0	22
22	173	4	0	1	26	0	0	0	0	0	0	0	0	0	0	0	0	0
22	174	1	1	0	27	3	2	0	1	0	1	1	0	0	1	0	1	22
22	174	2	0	0	27	1	2	1	0	0	3	0	0	1	0	1	0	10
22	174	3	0	0	27	3	1	0	1	0	2	0	1	0	0	0	0	15
22	174	4	0	1	27	0	0	0	0	0	0	0	0	0	0	0	0	0
22	175	1	0	0	28	1	2	0	0	1	1	1	0	0	1	0	1	2
22	175	2	1	0	28	5	2	1	0	0	3	0	0	1	0	1	0	30
22	175	3	0	0	28	4	1	0	1	0	2	0	1	0	0	0	0	10
22	175	4	0	1	28	0	0	0	0	0	0	0	0	0	0	0	0	0
22	176	1	1	0	29	5	3	0	0	1	2	0	1	0	0	1	1	5
22	176	2	0	0	29	4	1	0	1	0	2	0	1	0	0	0	0	15
22	176	3	0	0	29	1	3	1	0	0	2	0	1	0	0	0	0	22
22	176	4	0	1	29	0	0	0	0	0	0	0	0	0	0	0	0	0
23	177	1	1	0	23	1	3	0	0	1	3	0	0	1	1	1	0	30
23	177	2	0	0	23	4	1	0	1	0	2	0	1	0	0	0	0	15
23	177	3	0	0	23	3	3	1	0	0	1	1	0	0	0	0	0	2
23	177	4	0	1	23	0	0	0	0	0	0	0	0	0	0	0	0	0
23	178	1	1	0	24	4	3	0	0	1	1	1	0	0	0	1	0	10
23	178	2	0	0	24	2	3	1	0	0	3	0	0	1	1	0	1	5
23	178	3	0	0	24	2	1	0	1	0	2	0	1	0	0	0	0	5
23	178	4	0	1	24	0	0	0	0	0	0	0	0	0	0	0	0	0
23	179	1	1	0	25	5	3	0	0	1	3	0	0	1	1	1	0	2
23	179	2	0	0	25	2	3	1	0	0	1	1	0	0	0	0	1	22
23	179	3	0	0	25	4	2	0	1	0	3	0	0	1	0	0	0	22
23	179	4	0	1	25	0	0	0	0	0	0	0	0	0	0	0	0	0
23	180	1	1	0	26	1	2	1	0	0	3	0	0	1	1	0	1	15
23	180	2	0	0	26	4	1	0	0	1	2	0	1	0	0	0	0	5
23	180	3	0	0	26	5	2	0	1	0	1	1	0	0	0	0	0	10
23	180	4	0	1	26	0	0	0	0	0	0	0	0	0	0	0	0	0
23	181	1	0	0	27	2	1	0	1	0	2	0	1	0	0	0	0	22
23	181	2	1	0	27	3	2	0	1	0	3	0	0	1	1	1	1	2
23	181	3	0	0	27	1	2	0	0	1	1	1	0	0	0	0	0	30
23	181	4	0	1	27	0	0	0	0	0	0	0	0	0	0	0	0	0
23	182	1	0	0	28	5	1	1	0	0	1	1	0	0	1	1	1	30
23	182	2	1	0	28	2	1	0	1	0	1	1	0	0	0	1	0	5
23	182	3	0	0	28	2	1	0	0	1	2	0	1	0	0	0	0	10
23	182	4	0	1	28	0	0	0	0	0	0	0	0	0	0	0	0	0
23	183	1	0	0	29	1	2	0	0	1	3	0	0	1	0	0	1	2
23	183	2	1	0	29	5	2	1	0	0	1	1	0	0	1	1	0	22
23	183	3	0	0	29	4	1	0	1	0	1	1	0	0	0	0	0	10
23	183	4	0	1	29	0	0	0	0	0	0	0	0	0	0	0	0	0
23	184	1	0	0	30	3	3	1	0	0	1	1	0	0	0	1	1	2
23	184	2	1	0	30	3	2	0	1	0	2	0	1	0	0	0	0	10
23	184	3	0	0	30	2	3	0	0	1	3	0	0	1	0	0	0	30
23	184	4	0	1	30	0	0	0	0	0	0	0	0	0	0	0	0	0
24	185	1	0	0	24	1	3	0	0	1	3	0	0	1	1	1	0	30
24	185	2	0	0	24	4	1	0	1	0	2	0	1	0	0	0	0	15
24	185	3	1	0	24	3	3	1	0	0	1	1	0	0	0	0	0	2
24	185	4	0	1	24	0	0	0	0	0	0	0	0	0	0	0	0	0
24	186	1	0	0	25	4	3	0	0	1	1	1	0	0	0	1	0	10
24	186	2	1	0	25	2	3	1	0	0	3	0	0	1	1	0	1	5
24	186	3	0	0	25	2	1	0	1	0	2	0	1	0	0	0	0	5
24	186	4	0	1	25	0	0	0	0	0	0	0	0	0	0	0	0	0
24	187	1	1	0	26	5	3	0	0	1	3	0	0	1	1	1	0	2
24	187	2	0	0	26	2	3	1	0	0	1	1	0	0	0	0	1	22
24	187	3	0	0	26	4	2	0	1	0	3	0	0	1	0	0	0	22
24	187	4	0	1	26	0	0	0	0	0	0	0	0	0	0	0	0	0
24	188	1	0	0	27	1	2	1	0	0	3	0	0	1	1	0	1	15
24	188	2	0	0	27	4	1	0	0	1	2	0	1	0	0	0	0	5
24	188	3	1	0	27	5	2	0	1	0	1	1	0	0	0	0	0	10
24	188	4	0	1	27	0	0	0	0	0	0	0	0	0	0	0	0	0
24	189	1	0	0	28	2	1	0	1	0	2	0	1	0	0	0	0	22
24	189	2	1	0	28	3	2	0	1	0	3	0	0	1	1	1	1	2
24	189	3	0	0	28	1	2	0	0	1	1	1	0	0	0	0	0	30
24	189	4	0	1	28	0	0	0	0	0	0	0	0	0	0	0	0	0
24	190	1	0	0	29	5	1	1	0	0	1	1	0	0	1	1	1	30
24	190	2	0	0	29	2	1	0	1	0	1	1	0	0	0	1	0	5
24	190	3	0	0	29	2	1	0	0	1	2	0	1	0	0	0	0	10
24	190	4	1	1	29	0	0	0	0	0	0	0	0	0	0	0	0	0
24	191	1	0	0	30	1	2	0	0	1	3	0	0	1	0	0	1	2
24	191	2	1	0	30	5	2	1	0	0	1	1	0	0	1	1	0	22
24	191	3	0	0	30	4	1	0	1	0	1	1	0	0	0	0	0	10
24	191	4	0	1	30	0	0	0	0	0	0	0	0	0	0	0	0	0
24	192	1	1	0	31	3	3	1	0	0	1	1	0	0	0	1	1	2
24	192	2	0	0	31	3	2	0	1	0	2	0	1	0	0	0	0	10
24	192	3	0	0	31	2	3	0	0	1	3	0	0	1	0	0	0	30
24	192	4	0	1	31	0	0	0	0	0	0	0	0	0	0	0	0	0
25	193	1	0	0	25	1	1	1	0	0	1	1	0	0	1	0	0	22
25	193	2	0	0	25	1	1	1	0	0	2	0	1	0	0	1	1	5
25	193	3	1	0	25	5	1	0	0	1	2	0	1	0	0	0	0	15
25	193	4	0	1	25	0	0	0	0	0	0	0	0	0	0	0	0	0
25	194	1	0	0	26	2	2	0	0	1	3	0	0	1	0	1	1	22
25	194	2	1	0	26	4	2	1	0	0	1	1	0	0	1	0	0	2
25	194	3	0	0	26	4	1	0	1	0	2	0	1	0	0	0	0	15
25	194	4	0	1	26	0	0	0	0	0	0	0	0	0	0	0	0	0
25	195	1	0	0	27	4	2	0	1	0	1	1	0	0	0	1	0	10
25	195	2	0	0	27	3	3	0	0	1	1	1	0	0	0	0	1	30
25	195	3	1	0	27	1	3	1	0	0	3	0	0	1	0	0	0	2
25	195	4	0	1	27	0	0	0	0	0	0	0	0	0	0	0	0	0
25	196	1	0	0	28	2	3	0	1	0	2	0	1	0	0	1	1	5
25	196	2	0	0	28	5	3	0	0	1	3	0	0	1	1	0	0	15
25	196	3	1	0	28	3	2	0	0	1	1	1	0	0	0	0	0	15
25	196	4	0	1	28	0	0	0	0	0	0	0	0	0	0	0	0	0
25	197	1	0	0	29	2	3	1	0	0	3	0	0	1	1	1	0	10
25	197	2	0	0	29	3	3	0	1	0	1	1	0	0	0	0	1	15
25	197	3	1	0	29	2	3	0	0	1	1	1	0	0	0	0	0	22
25	197	4	0	1	29	0	0	0	0	0	0	0	0	0	0	0	0	0
25	198	1	1	0	30	3	2	0	1	0	1	1	0	0	1	0	1	22
25	198	2	0	0	30	1	2	1	0	0	3	0	0	1	0	1	0	10
25	198	3	0	0	30	3	1	0	1	0	2	0	1	0	0	0	0	15
25	198	4	0	1	30	0	0	0	0	0	0	0	0	0	0	0	0	0
25	199	1	0	0	31	1	2	0	0	1	1	1	0	0	1	0	1	2
25	199	2	0	0	31	5	2	1	0	0	3	0	0	1	0	1	0	30
25	199	3	1	0	31	4	1	0	1	0	2	0	1	0	0	0	0	10
25	199	4	0	1	31	0	0	0	0	0	0	0	0	0	0	0	0	0
25	200	1	0	0	32	5	3	0	0	1	2	0	1	0	0	1	1	5
25	200	2	0	0	32	4	1	0	1	0	2	0	1	0	0	0	0	15
25	200	3	1	0	32	1	3	1	0	0	2	0	1	0	0	0	0	22
25	200	4	0	1	32	0	0	0	0	0	0	0	0	0	0	0	0	0
26	201	1	0	0	26	3	2	1	0	0	3	0	0	1	0	0	0	30
26	201	2	0	0	26	1	2	0	0	1	1	1	0	0	1	1	1	2
26	201	3	0	0	26	3	1	0	1	0	2	0	1	0	0	0	0	22
26	201	4	1	1	26	0	0	0	0	0	0	0	0	0	0	0	0	0
26	202	1	0	0	27	4	1	0	1	0	1	1	0	0	1	1	0	5
26	202	2	0	0	27	3	1	0	1	0	2	0	1	0	0	1	1	10
26	202	3	0	0	27	2	2	1	0	0	2	0	1	0	0	0	0	30
26	202	4	1	1	27	0	0	0	0	0	0	0	0	0	0	0	0	0
26	203	1	0	0	28	2	1	0	1	0	2	0	1	0	1	0	0	15
26	203	2	0	0	28	2	3	0	0	1	3	0	0	1	1	1	1	30
26	203	3	0	0	28	3	3	1	0	0	1	1	0	0	0	0	0	2
26	203	4	1	1	28	0	0	0	0	0	0	0	0	0	0	0	0	0
26	204	1	0	0	29	3	2	1	0	0	2	0	1	0	0	1	0	15
26	204	2	0	0	29	1	3	0	0	1	3	0	0	1	1	0	1	22
26	204	3	0	0	29	5	2	1	0	0	2	0	1	0	0	0	0	5
26	204	4	1	1	29	0	0	0	0	0	0	0	0	0	0	0	0	0
26	205	1	0	0	30	4	1	0	1	0	2	0	1	0	1	0	0	5
26	205	2	0	0	30	2	2	0	0	1	1	1	0	0	1	1	0	22
26	205	3	0	0	30	4	2	1	0	0	3	0	0	1	0	0	0	5
26	205	4	1	1	30	0	0	0	0	0	0	0	0	0	0	0	0	0
26	206	1	0	0	31	5	3	1	0	0	3	0	0	1	0	0	1	30
26	206	2	0	0	31	4	1	0	1	0	2	0	1	0	1	1	0	10
26	206	3	0	0	31	1	3	0	0	1	1	1	0	0	0	0	0	5
26	206	4	1	1	31	0	0	0	0	0	0	0	0	0	0	0	0	0
26	207	1	0	0	32	3	1	0	0	1	2	0	1	0	1	0	1	10
26	207	2	0	0	32	5	1	0	0	1	2	0	1	0	1	0	1	2
26	207	3	0	0	32	1	2	1	0	0	1	1	0	0	0	0	0	30
26	207	4	1	1	32	0	0	0	0	0	0	0	0	0	0	0	0	0
26	208	1	0	0	33	4	1	0	1	0	2	0	1	0	0	0	1	15
26	208	2	0	0	33	1	3	1	0	0	1	1	0	0	1	1	1	30
26	208	3	0	0	33	5	3	0	0	1	3	0	0	1	0	0	0	2
26	208	4	1	1	33	0	0	0	0	0	0	0	0	0	0	0	0	0
27	209	1	1	0	27	1	3	0	0	1	3	0	0	1	1	1	0	30
27	209	2	0	0	27	4	1	0	1	0	2	0	1	0	0	0	0	15
27	209	3	0	0	27	3	3	1	0	0	1	1	0	0	0	0	0	2
27	209	4	0	1	27	0	0	0	0	0	0	0	0	0	0	0	0	0
27	210	1	1	0	28	4	3	0	0	1	1	1	0	0	0	1	0	10
27	210	2	0	0	28	2	3	1	0	0	3	0	0	1	1	0	1	5
27	210	3	0	0	28	2	1	0	1	0	2	0	1	0	0	0	0	5
27	210	4	0	1	28	0	0	0	0	0	0	0	0	0	0	0	0	0
27	211	1	1	0	29	5	3	0	0	1	3	0	0	1	1	1	0	2
27	211	2	0	0	29	2	3	1	0	0	1	1	0	0	0	0	1	22
27	211	3	0	0	29	4	2	0	1	0	3	0	0	1	0	0	0	22
27	211	4	0	1	29	0	0	0	0	0	0	0	0	0	0	0	0	0
27	212	1	0	0	30	1	2	1	0	0	3	0	0	1	1	0	1	15
27	212	2	1	0	30	4	1	0	0	1	2	0	1	0	0	0	0	5
27	212	3	0	0	30	5	2	0	1	0	1	1	0	0	0	0	0	10
27	212	4	0	1	30	0	0	0	0	0	0	0	0	0	0	0	0	0
27	213	1	1	0	31	2	1	0	1	0	2	0	1	0	0	0	0	22
27	213	2	0	0	31	3	2	0	1	0	3	0	0	1	1	1	1	2
27	213	3	0	0	31	1	2	0	0	1	1	1	0	0	0	0	0	30
27	213	4	0	1	31	0	0	0	0	0	0	0	0	0	0	0	0	0
27	214	1	1	0	32	5	1	1	0	0	1	1	0	0	1	1	1	30
27	214	2	0	0	32	2	1	0	1	0	1	1	0	0	0	1	0	5
27	214	3	0	0	32	2	1	0	0	1	2	0	1	0	0	0	0	10
27	214	4	0	1	32	0	0	0	0	0	0	0	0	0	0	0	0	0
27	215	1	0	0	33	1	2	0	0	1	3	0	0	1	0	0	1	2
27	215	2	1	0	33	5	2	1	0	0	1	1	0	0	1	1	0	22
27	215	3	0	0	33	4	1	0	1	0	1	1	0	0	0	0	0	10
27	215	4	0	1	33	0	0	0	0	0	0	0	0	0	0	0	0	0
27	216	1	0	0	34	3	3	1	0	0	1	1	0	0	0	1	1	2
27	216	2	1	0	34	3	2	0	1	0	2	0	1	0	0	0	0	10
27	216	3	0	0	34	2	3	0	0	1	3	0	0	1	0	0	0	30
27	216	4	0	1	34	0	0	0	0	0	0	0	0	0	0	0	0	0
28	217	1	1	0	28	3	2	1	0	0	3	0	0	1	0	0	0	30
28	217	2	0	0	28	1	2	0	0	1	1	1	0	0	1	1	1	2
28	217	3	0	0	28	3	1	0	1	0	2	0	1	0	0	0	0	22
28	217	4	0	1	28	0	0	0	0	0	0	0	0	0	0	0	0	0
28	218	1	1	0	29	4	1	0	1	0	1	1	0	0	1	1	0	5
28	218	2	0	0	29	3	1	0	1	0	2	0	1	0	0	1	1	10
28	218	3	0	0	29	2	2	1	0	0	2	0	1	0	0	0	0	30
28	218	4	0	1	29	0	0	0	0	0	0	0	0	0	0	0	0	0
28	219	1	0	0	30	2	1	0	1	0	2	0	1	0	1	0	0	15
28	219	2	0	0	30	2	3	0	0	1	3	0	0	1	1	1	1	30
28	219	3	1	0	30	3	3	1	0	0	1	1	0	0	0	0	0	2
28	219	4	0	1	30	0	0	0	0	0	0	0	0	0	0	0	0	0
28	220	1	0	0	31	3	2	1	0	0	2	0	1	0	0	1	0	15
28	220	2	1	0	31	1	3	0	0	1	3	0	0	1	1	0	1	22
28	220	3	0	0	31	5	2	1	0	0	2	0	1	0	0	0	0	5
28	220	4	0	1	31	0	0	0	0	0	0	0	0	0	0	0	0	0
28	221	1	1	0	32	4	1	0	1	0	2	0	1	0	1	0	0	5
28	221	2	0	0	32	2	2	0	0	1	1	1	0	0	1	1	0	22
28	221	3	0	0	32	4	2	1	0	0	3	0	0	1	0	0	0	5
28	221	4	0	1	32	0	0	0	0	0	0	0	0	0	0	0	0	0
28	222	1	0	0	33	5	3	1	0	0	3	0	0	1	0	0	1	30
28	222	2	1	0	33	4	1	0	1	0	2	0	1	0	1	1	0	10
28	222	3	0	0	33	1	3	0	0	1	1	1	0	0	0	0	0	5
28	222	4	0	1	33	0	0	0	0	0	0	0	0	0	0	0	0	0
28	223	1	0	0	34	3	1	0	0	1	2	0	1	0	1	0	1	10
28	223	2	0	0	34	5	1	0	0	1	2	0	1	0	1	0	1	2
28	223	3	1	0	34	1	2	1	0	0	1	1	0	0	0	0	0	30
28	223	4	0	1	34	0	0	0	0	0	0	0	0	0	0	0	0	0
28	224	1	0	0	35	4	1	0	1	0	2	0	1	0	0	0	1	15
28	224	2	0	0	35	1	3	1	0	0	1	1	0	0	1	1	1	30
28	224	3	1	0	35	5	3	0	0	1	3	0	0	1	0	0	0	2
28	224	4	0	1	35	0	0	0	0	0	0	0	0	0	0	0	0	0
29	225	1	1	0	29	3	2	1	0	0	3	0	0	1	0	0	0	30
29	225	2	0	0	29	1	2	0	0	1	1	1	0	0	1	1	1	2
29	225	3	0	0	29	3	1	0	1	0	2	0	1	0	0	0	0	22
29	225	4	0	1	29	0	0	0	0	0	0	0	0	0	0	0	0	0
29	226	1	0	0	30	4	1	0	1	0	1	1	0	0	1	1	0	5
29	226	2	1	0	30	3	1	0	1	0	2	0	1	0	0	1	1	10
29	226	3	0	0	30	2	2	1	0	0	2	0	1	0	0	0	0	30
29	226	4	0	1	30	0	0	0	0	0	0	0	0	0	0	0	0	0
29	227	1	0	0	31	2	1	0	1	0	2	0	1	0	1	0	0	15
29	227	2	0	0	31	2	3	0	0	1	3	0	0	1	1	1	1	30
29	227	3	1	0	31	3	3	1	0	0	1	1	0	0	0	0	0	2
29	227	4	0	1	31	0	0	0	0	0	0	0	0	0	0	0	0	0
29	228	1	0	0	32	3	2	1	0	0	2	0	1	0	0	1	0	15
29	228	2	0	0	32	1	3	0	0	1	3	0	0	1	1	0	1	22
29	228	3	1	0	32	5	2	1	0	0	2	0	1	0	0	0	0	5
29	228	4	0	1	32	0	0	0	0	0	0	0	0	0	0	0	0	0
29	229	1	0	0	33	4	1	0	1	0	2	0	1	0	1	0	0	5
29	229	2	0	0	33	2	2	0	0	1	1	1	0	0	1	1	0	22
29	229	3	1	0	33	4	2	1	0	0	3	0	0	1	0	0	0	5
29	229	4	0	1	33	0	0	0	0	0	0	0	0	0	0	0	0	0
29	230	1	1	0	34	5	3	1	0	0	3	0	0	1	0	0	1	30
29	230	2	0	0	34	4	1	0	1	0	2	0	1	0	1	1	0	10
29	230	3	0	0	34	1	3	0	0	1	1	1	0	0	0	0	0	5
29	230	4	0	1	34	0	0	0	0	0	0	0	0	0	0	0	0	0
29	231	1	0	0	35	3	1	0	0	1	2	0	1	0	1	0	1	10
29	231	2	0	0	35	5	1	0	0	1	2	0	1	0	1	0	1	2
29	231	3	1	0	35	1	2	1	0	0	1	1	0	0	0	0	0	30
29	231	4	0	1	35	0	0	0	0	0	0	0	0	0	0	0	0	0
29	232	1	0	0	36	4	1	0	1	0	2	0	1	0	0	0	1	15
29	232	2	0	0	36	1	3	1	0	0	1	1	0	0	1	1	1	30
29	232	3	1	0	36	5	3	0	0	1	3	0	0	1	0	0	0	2
29	232	4	0	1	36	0	0	0	0	0	0	0	0	0	0	0	0	0
30	233	1	0	0	30	1	3	0	0	1	3	0	0	1	1	1	0	30
30	233	2	1	0	30	4	1	0	1	0	2	0	1	0	0	0	0	15
30	233	3	0	0	30	3	3	1	0	0	1	1	0	0	0	0	0	2
30	233	4	0	1	30	0	0	0	0	0	0	0	0	0	0	0	0	0
30	234	1	1	0	31	4	3	0	0	1	1	1	0	0	0	1	0	10
30	234	2	0	0	31	2	3	1	0	0	3	0	0	1	1	0	1	5
30	234	3	0	0	31	2	1	0	1	0	2	0	1	0	0	0	0	5
30	234	4	0	1	31	0	0	0	0	0	0	0	0	0	0	0	0	0
30	235	1	0	0	32	5	3	0	0	1	3	0	0	1	1	1	0	2
30	235	2	0	0	32	2	3	1	0	0	1	1	0	0	0	0	1	22
30	235	3	1	0	32	4	2	0	1	0	3	0	0	1	0	0	0	22
30	235	4	0	1	32	0	0	0	0	0	0	0	0	0	0	0	0	0
30	236	1	0	0	33	1	2	1	0	0	3	0	0	1	1	0	1	15
30	236	2	1	0	33	4	1	0	0	1	2	0	1	0	0	0	0	5
30	236	3	0	0	33	5	2	0	1	0	1	1	0	0	0	0	0	10
30	236	4	0	1	33	0	0	0	0	0	0	0	0	0	0	0	0	0
30	237	1	0	0	34	2	1	0	1	0	2	0	1	0	0	0	0	22
30	237	2	0	0	34	3	2	0	1	0	3	0	0	1	1	1	1	2
30	237	3	1	0	34	1	2	0	0	1	1	1	0	0	0	0	0	30
30	237	4	0	1	34	0	0	0	0	0	0	0	0	0	0	0	0	0
30	238	1	1	0	35	5	1	1	0	0	1	1	0	0	1	1	1	30
30	238	2	0	0	35	2	1	0	1	0	1	1	0	0	0	1	0	5
30	238	3	0	0	35	2	1	0	0	1	2	0	1	0	0	0	0	10
30	238	4	0	1	35	0	0	0	0	0	0	0	0	0	0	0	0	0
30	239	1	0	0	36	1	2	0	0	1	3	0	0	1	0	0	1	2
30	239	2	1	0	36	5	2	1	0	0	1	1	0	0	1	1	0	22
30	239	3	0	0	36	4	1	0	1	0	1	1	0	0	0	0	0	10
30	239	4	0	1	36	0	0	0	0	0	0	0	0	0	0	0	0	0
30	240	1	0	0	37	3	3	1	0	0	1	1	0	0	0	1	1	2
30	240	2	1	0	37	3	2	0	1	0	2	0	1	0	0	0	0	10
30	240	3	0	0	37	2	3	0	0	1	3	0	0	1	0	0	0	30
30	240	4	0	1	37	0	0	0	0	0	0	0	0	0	0	0	0	0
31	241	1	0	0	31	1	1	1	0	0	1	1	0	0	1	0	0	22
31	241	2	0	0	31	1	1	1	0	0	2	0	1	0	0	1	1	5
31	241	3	1	0	31	5	1	0	0	1	2	0	1	0	0	0	0	15
31	241	4	0	1	31	0	0	0	0	0	0	0	0	0	0	0	0	0
31	242	1	0	0	32	2	2	0	0	1	3	0	0	1	0	1	1	22
31	242	2	0	0	32	4	2	1	0	0	1	1	0	0	1	0	0	2
31	242	3	1	0	32	4	1	0	1	0	2	0	1	0	0	0	0	15
31	242	4	0	1	32	0	0	0	0	0	0	0	0	0	0	0	0	0
31	243	1	1	0	33	4	2	0	1	0	1	1	0	0	0	1	0	10
31	243	2	0	0	33	3	3	0	0	1	1	1	0	0	0	0	1	30
31	243	3	0	0	33	1	3	1	0	0	3	0	0	1	0	0	0	2
31	243	4	0	1	33	0	0	0	0	0	0	0	0	0	0	0	0	0
31	244	1	0	0	34	2	3	0	1	0	2	0	1	0	0	1	1	5
31	244	2	0	0	34	5	3	0	0	1	3	0	0	1	1	0	0	15
31	244	3	1	0	34	3	2	0	0	1	1	1	0	0	0	0	0	15
31	244	4	0	1	34	0	0	0	0	0	0	0	0	0	0	0	0	0
31	245	1	0	0	35	2	3	1	0	0	3	0	0	1	1	1	0	10
31	245	2	0	0	35	3	3	0	1	0	1	1	0	0	0	0	1	15
31	245	3	1	0	35	2	3	0	0	1	1	1	0	0	0	0	0	22
31	245	4	0	1	35	0	0	0	0	0	0	0	0	0	0	0	0	0
31	246	1	0	0	36	3	2	0	1	0	1	1	0	0	1	0	1	22
31	246	2	0	0	36	1	2	1	0	0	3	0	0	1	0	1	0	10
31	246	3	1	0	36	3	1	0	1	0	2	0	1	0	0	0	0	15
31	246	4	0	1	36	0	0	0	0	0	0	0	0	0	0	0	0	0
31	247	1	0	0	37	1	2	0	0	1	1	1	0	0	1	0	1	2
31	247	2	0	0	37	5	2	1	0	0	3	0	0	1	0	1	0	30
31	247	3	1	0	37	4	1	0	1	0	2	0	1	0	0	0	0	10
31	247	4	0	1	37	0	0	0	0	0	0	0	0	0	0	0	0	0
31	248	1	0	0	38	5	3	0	0	1	2	0	1	0	0	1	1	5
31	248	2	1	0	38	4	1	0	1	0	2	0	1	0	0	0	0	15
31	248	3	0	0	38	1	3	1	0	0	2	0	1	0	0	0	0	22
31	248	4	0	1	38	0	0	0	0	0	0	0	0	0	0	0	0	0
32	249	1	0	0	32	1	1	1	0	0	1	1	0	0	1	0	0	22
32	249	2	0	0	32	1	1	1	0	0	2	0	1	0	0	1	1	5
32	249	3	1	0	32	5	1	0	0	1	2	0	1	0	0	0	0	15
32	249	4	0	1	32	0	0	0	0	0	0	0	0	0	0	0	0	0
32	250	1	0	0	33	2	2	0	0	1	3	0	0	1	0	1	1	22
32	250	2	1	0	33	4	2	1	0	0	1	1	0	0	1	0	0	2
32	250	3	0	0	33	4	1	0	1	0	2	0	1	0	0	0	0	15
32	250	4	0	1	33	0	0	0	0	0	0	0	0	0	0	0	0	0
32	251	1	0	0	34	4	2	0	1	0	1	1	0	0	0	1	0	10
32	251	2	1	0	34	3	3	0	0	1	1	1	0	0	0	0	1	30
32	251	3	0	0	34	1	3	1	0	0	3	0	0	1	0	0	0	2
32	251	4	0	1	34	0	0	0	0	0	0	0	0	0	0	0	0	0
32	252	1	1	0	35	2	3	0	1	0	2	0	1	0	0	1	1	5
32	252	2	0	0	35	5	3	0	0	1	3	0	0	1	1	0	0	15
32	252	3	0	0	35	3	2	0	0	1	1	1	0	0	0	0	0	15
32	252	4	0	1	35	0	0	0	0	0	0	0	0	0	0	0	0	0
32	253	1	0	0	36	2	3	1	0	0	3	0	0	1	1	1	0	10
32	253	2	1	0	36	3	3	0	1	0	1	1	0	0	0	0	1	15
32	253	3	0	0	36	2	3	0	0	1	1	1	0	0	0	0	0	22
32	253	4	0	1	36	0	0	0	0	0	0	0	0	0	0	0	0	0
32	254	1	1	0	37	3	2	0	1	0	1	1	0	0	1	0	1	22
32	254	2	0	0	37	1	2	1	0	0	3	0	0	1	0	1	0	10
32	254	3	0	0	37	3	1	0	1	0	2	0	1	0	0	0	0	15
32	254	4	0	1	37	0	0	0	0	0	0	0	0	0	0	0	0	0
32	255	1	1	0	38	1	2	0	0	1	1	1	0	0	1	0	1	2
32	255	2	0	0	38	5	2	1	0	0	3	0	0	1	0	1	0	30
32	255	3	0	0	38	4	1	0	1	0	2	0	1	0	0	0	0	10
32	255	4	0	1	38	0	0	0	0	0	0	0	0	0	0	0	0	0
32	256	1	0	0	39	5	3	0	0	1	2	0	1	0	0	1	1	5
32	256	2	1	0	39	4	1	0	1	0	2	0	1	0	0	0	0	15
32	256	3	0	0	39	1	3	1	0	0	2	0	1	0	0	0	0	22
32	256	4	0	1	39	0	0	0	0	0	0	0	0	0	0	0	0	0
33	257	1	0	0	33	1	1	1	0	0	1	1	0	0	1	0	0	22
33	257	2	0	0	33	1	1	1	0	0	2	0	1	0	0	1	1	5
33	257	3	0	0	33	5	1	0	0	1	2	0	1	0	0	0	0	15
33	257	4	1	1	33	0	0	0	0	0	0	0	0	0	0	0	0	0
33	258	1	0	0	34	2	2	0	0	1	3	0	0	1	0	1	1	22
33	258	2	0	0	34	4	2	1	0	0	1	1	0	0	1	0	0	2
33	258	3	0	0	34	4	1	0	1	0	2	0	1	0	0	0	0	15
33	258	4	1	1	34	0	0	0	0	0	0	0	0	0	0	0	0	0
33	259	1	0	0	35	4	2	0	1	0	1	1	0	0	0	1	0	10
33	259	2	0	0	35	3	3	0	0	1	1	1	0	0	0	0	1	30
33	259	3	0	0	35	1	3	1	0	0	3	0	0	1	0	0	0	2
33	259	4	1	1	35	0	0	0	0	0	0	0	0	0	0	0	0	0
33	260	1	0	0	36	2	3	0	1	0	2	0	1	0	0	1	1	5
33	260	2	0	0	36	5	3	0	0	1	3	0	0	1	1	0	0	15
33	260	3	0	0	36	3	2	0	0	1	1	1	0	0	0	0	0	15
33	260	4	1	1	36	0	0	0	0	0	0	0	0	0	0	0	0	0
33	261	1	0	0	37	2	3	1	0	0	3	0	0	1	1	1	0	10
33	261	2	0	0	37	3	3	0	1	0	1	1	0	0	0	0	1	15
33	261	3	0	0	37	2	3	0	0	1	1	1	0	0	0	0	0	22
33	261	4	1	1	37	0	0	0	0	0	0	0	0	0	0	0	0	0
33	262	1	0	0	38	3	2	0	1	0	1	1	0	0	1	0	1	22
33	262	2	0	0	38	1	2	1	0	0	3	0	0	1	0	1	0	10
33	262	3	0	0	38	3	1	0	1	0	2	0	1	0	0	0	0	15
33	262	4	1	1	38	0	0	0	0	0	0	0	0	0	0	0	0	0
33	263	1	0	0	39	1	2	0	0	1	1	1	0	0	1	0	1	2
33	263	2	0	0	39	5	2	1	0	0	3	0	0	1	0	1	0	30
33	263	3	0	0	39	4	1	0	1	0	2	0	1	0	0	0	0	10
33	263	4	1	1	39	0	0	0	0	0	0	0	0	0	0	0	0	0
33	264	1	0	0	40	5	3	0	0	1	2	0	1	0	0	1	1	5
33	264	2	0	0	40	4	1	0	1	0	2	0	1	0	0	0	0	15
33	264	3	0	0	40	1	3	1	0	0	2	0	1	0	0	0	0	22
33	264	4	1	1	40	0	0	0	0	0	0	0	0	0	0	0	0	0
34	265	1	0	0	34	1	1	1	0	0	1	1	0	0	1	0	0	22
34	265	2	1	0	34	1	1	1	0	0	2	0	1	0	0	1	1	5
34	265	3	0	0	34	5	1	0	0	1	2	0	1	0	0	0	0	15
34	265	4	0	1	34	0	0	0	0	0	0	0	0	0	0	0	0	0
34	266	1	1	0	35	2	2	0	0	1	3	0	0	1	0	1	1	22
34	266	2	0	0	35	4	2	1	0	0	1	1	0	0	1	0	0	2
34	266	3	0	0	35	4	1	0	1	0	2	0	1	0	0	0	0	15
34	266	4	0	1	35	0	0	0	0	0	0	0	0	0	0	0	0	0
34	267	1	0	0	36	4	2	0	1	0	1	1	0	0	0	1	0	10
34	267	2	1	0	36	3	3	0	0	1	1	1	0	0	0	0	1	30
34	267	3	0	0	36	1	3	1	0	0	3	0	0	1	0	0	0	2
34	267	4	0	1	36	0	0	0	0	0	0	0	0	0	0	0	0	0
34	268	1	1	0	37	2	3	0	1	0	2	0	1	0	0	1	1	5
34	268	2	0	0	37	5	3	0	0	1	3	0	0	1	1	0	0	15
34	268	3	0	0	37	3	2	0	0	1	1	1	0	0	0	0	0	15
34	268	4	0	1	37	0	0	0	0	0	0	0	0	0	0	0	0	0
34	269	1	1	0	38	2	3	1	0	0	3	0	0	1	1	1	0	10
34	269	2	0	0	38	3	3	0	1	0	1	1	0	0	0	0	1	15
34	269	3	0	0	38	2	3	0	0	1	1	1	0	0	0	0	0	22
34	269	4	0	1	38	0	0	0	0	0	0	0	0	0	0	0	0	0
34	270	1	1	0	39	3	2	0	1	0	1	1	0	0	1	0	1	22
34	270	2	0	0	39	1	2	1	0	0	3	0	0	1	0	1	0	10
34	270	3	0	0	39	3	1	0	1	0	2	0	1	0	0	0	0	15
34	270	4	0	1	39	0	0	0	0	0	0	0	0	0	0	0	0	0
34	271	1	1	0	40	1	2	0	0	1	1	1	0	0	1	0	1	2
34	271	2	0	0	40	5	2	1	0	0	3	0	0	1	0	1	0	30
34	271	3	0	0	40	4	1	0	1	0	2	0	1	0	0	0	0	10
34	271	4	0	1	40	0	0	0	0	0	0	0	0	0	0	0	0	0
34	272	1	1	0	41	5	3	0	0	1	2	0	1	0	0	1	1	5
34	272	2	0	0	41	4	1	0	1	0	2	0	1	0	0	0	0	15
34	272	3	0	0	41	1	3	1	0	0	2	0	1	0	0	0	0	22
34	272	4	0	1	41	0	0	0	0	0	0	0	0	0	0	0	0	0
35	273	1	0	0	35	1	3	0	0	1	3	0	0	1	1	1	0	30
35	273	2	0	0	35	4	1	0	1	0	2	0	1	0	0	0	0	15
35	273	3	1	0	35	3	3	1	0	0	1	1	0	0	0	0	0	2
35	273	4	0	1	35	0	0	0	0	0	0	0	0	0	0	0	0	0
35	274	1	0	0	36	4	3	0	0	1	1	1	0	0	0	1	0	10
35	274	2	0	0	36	2	3	1	0	0	3	0	0	1	1	0	1	5
35	274	3	1	0	36	2	1	0	1	0	2	0	1	0	0	0	0	5
35	274	4	0	1	36	0	0	0	0	0	0	0	0	0	0	0	0	0
35	275	1	0	0	37	5	3	0	0	1	3	0	0	1	1	1	0	2
35	275	2	0	0	37	2	3	1	0	0	1	1	0	0	0	0	1	22
35	275	3	1	0	37	4	2	0	1	0	3	0	0	1	0	0	0	22
35	275	4	0	1	37	0	0	0	0	0	0	0	0	0	0	0	0	0
35	276	1	0	0	38	1	2	1	0	0	3	0	0	1	1	0	1	15
35	276	2	1	0	38	4	1	0	0	1	2	0	1	0	0	0	0	5
35	276	3	0	0	38	5	2	0	1	0	1	1	0	0	0	0	0	10
35	276	4	0	1	38	0	0	0	0	0	0	0	0	0	0	0	0	0
35	277	1	1	0	39	2	1	0	1	0	2	0	1	0	0	0	0	22
35	277	2	0	0	39	3	2	0	1	0	3	0	0	1	1	1	1	2
35	277	3	0	0	39	1	2	0	0	1	1	1	0	0	0	0	0	30
35	277	4	0	1	39	0	0	0	0	0	0	0	0	0	0	0	0	0
35	278	1	0	0	40	5	1	1	0	0	1	1	0	0	1	1	1	30
35	278	2	0	0	40	2	1	0	1	0	1	1	0	0	0	1	0	5
35	278	3	1	0	40	2	1	0	0	1	2	0	1	0	0	0	0	10
35	278	4	0	1	40	0	0	0	0	0	0	0	0	0	0	0	0	0
35	279	1	0	0	41	1	2	0	0	1	3	0	0	1	0	0	1	2
35	279	2	0	0	41	5	2	1	0	0	1	1	0	0	1	1	0	22
35	279	3	1	0	41	4	1	0	1	0	1	1	0	0	0	0	0	10
35	279	4	0	1	41	0	0	0	0	0	0	0	0	0	0	0	0	0
35	280	1	0	0	42	3	3	1	0	0	1	1	0	0	0	1	1	2
35	280	2	1	0	42	3	2	0	1	0	2	0	1	0	0	0	0	10
35	280	3	0	0	42	2	3	0	0	1	3	0	0	1	0	0	0	30
35	280	4	0	1	42	0	0	0	0	0	0	0	0	0	0	0	0	0
36	281	1	0	0	36	1	3	0	0	1	3	0	0	1	1	1	0	30
36	281	2	1	0	36	4	1	0	1	0	2	0	1	0	0	0	0	15
36	281	3	0	0	36	3	3	1	0	0	1	1	0	0	0	0	0	2
36	281	4	0	1	36	0	0	0	0	0	0	0	0	0	0	0	0	0
36	282	1	0	0	37	4	3	0	0	1	1	1	0	0	0	1	0	10
36	282	2	1	0	37	2	3	1	0	0	3	0	0	1	1	0	1	5
36	282	3	0	0	37	2	1	0	1	0	2	0	1	0	0	0	0	5
36	282	4	0	1	37	0	0	0	0	0	0	0	0	0	0	0	0	0
36	283	1	0	0	38	5	3	0	0	1	3	0	0	1	1	1	0	2
36	283	2	1	0	38	2	3	1	0	0	1	1	0	0	0	0	1	22
36	283	3	0	0	38	4	2	0	1	0	3	0	0	1	0	0	0	22
36	283	4	0	1	38	0	0	0	0	0	0	0	0	0	0	0	0	0
36	284	1	0	0	39	1	2	1	0	0	3	0	0	1	1	0	1	15
36	284	2	1	0	39	4	1	0	0	1	2	0	1	0	0	0	0	5
36	284	3	0	0	39	5	2	0	1	0	1	1	0	0	0	0	0	10
36	284	4	0	1	39	0	0	0	0	0	0	0	0	0	0	0	0	0
36	285	1	0	0	40	2	1	0	1	0	2	0	1	0	0	0	0	22
36	285	2	1	0	40	3	2	0	1	0	3	0	0	1	1	1	1	2
36	285	3	0	0	40	1	2	0	0	1	1	1	0	0	0	0	0	30
36	285	4	0	1	40	0	0	0	0	0	0	0	0	0	0	0	0	0
36	286	1	0	0	41	5	1	1	0	0	1	1	0	0	1	1	1	30
36	286	2	1	0	41	2	1	0	1	0	1	1	0	0	0	1	0	5
36	286	3	0	0	41	2	1	0	0	1	2	0	1	0	0	0	0	10
36	286	4	0	1	41	0	0	0	0	0	0	0	0	0	0	0	0	0
36	287	1	1	0	42	1	2	0	0	1	3	0	0	1	0	0	1	2
36	287	2	0	0	42	5	2	1	0	0	1	1	0	0	1	1	0	22
36	287	3	0	0	42	4	1	0	1	0	1	1	0	0	0	0	0	10
36	287	4	0	1	42	0	0	0	0	0	0	0	0	0	0	0	0	0
36	288	1	0	0	43	3	3	1	0	0	1	1	0	0	0	1	1	2
36	288	2	1	0	43	3	2	0	1	0	2	0	1	0	0	0	0	10
36	288	3	0	0	43	2	3	0	0	1	3	0	0	1	0	0	0	30
36	288	4	0	1	43	0	0	0	0	0	0	0	0	0	0	0	0	0
37	289	1	0	0	37	1	1	1	0	0	1	1	0	0	1	0	0	22
37	289	2	1	0	37	1	1	1	0	0	2	0	1	0	0	1	1	5
37	289	3	0	0	37	5	1	0	0	1	2	0	1	0	0	0	0	15
37	289	4	0	1	37	0	0	0	0	0	0	0	0	0	0	0	0	0
37	290	1	0	0	38	2	2	0	0	1	3	0	0	1	0	1	1	22
37	290	2	0	0	38	4	2	1	0	0	1	1	0	0	1	0	0	2
37	290	3	1	0	38	4	1	0	1	0	2	0	1	0	0	0	0	15
37	290	4	0	1	38	0	0	0	0	0	0	0	0	0	0	0	0	0
37	291	1	1	0	39	4	2	0	1	0	1	1	0	0	0	1	0	10
37	291	2	0	0	39	3	3	0	0	1	1	1	0	0	0	0	1	30
37	291	3	0	0	39	1	3	1	0	0	3	0	0	1	0	0	0	2
37	291	4	0	1	39	0	0	0	0	0	0	0	0	0	0	0	0	0
37	292	1	0	0	40	2	3	0	1	0	2	0	1	0	0	1	1	5
37	292	2	0	0	40	5	3	0	0	1	3	0	0	1	1	0	0	15
37	292	3	1	0	40	3	2	0	0	1	1	1	0	0	0	0	0	15
37	292	4	0	1	40	0	0	0	0	0	0	0	0	0	0	0	0	0
37	293	1	0	0	41	2	3	1	0	0	3	0	0	1	1	1	0	10
37	293	2	0	0	41	3	3	0	1	0	1	1	0	0	0	0	1	15
37	293	3	1	0	41	2	3	0	0	1	1	1	0	0	0	0	0	22
37	293	4	0	1	41	0	0	0	0	0	0	0	0	0	0	0	0	0
37	294	1	0	0	42	3	2	0	1	0	1	1	0	0	1	0	1	22
37	294	2	0	0	42	1	2	1	0	0	3	0	0	1	0	1	0	10
37	294	3	1	0	42	3	1	0	1	0	2	0	1	0	0	0	0	15
37	294	4	0	1	42	0	0	0	0	0	0	0	0	0	0	0	0	0
37	295	1	0	0	43	1	2	0	0	1	1	1	0	0	1	0	1	2
37	295	2	0	0	43	5	2	1	0	0	3	0	0	1	0	1	0	30
37	295	3	1	0	43	4	1	0	1	0	2	0	1	0	0	0	0	10
37	295	4	0	1	43	0	0	0	0	0	0	0	0	0	0	0	0	0
37	296	1	0	0	44	5	3	0	0	1	2	0	1	0	0	1	1	5
37	296	2	1	0	44	4	1	0	1	0	2	0	1	0	0	0	0	15
37	296	3	0	0	44	1	3	1	0	0	2	0	1	0	0	0	0	22
37	296	4	0	1	44	0	0	0	0	0	0	0	0	0	0	0	0	0
38	297	1	0	0	38	1	3	0	0	1	3	0	0	1	1	1	0	30
38	297	2	0	0	38	4	1	0	1	0	2	0	1	0	0	0	0	15
38	297	3	1	0	38	3	3	1	0	0	1	1	0	0	0	0	0	2
38	297	4	0	1	38	0	0	0	0	0	0	0	0	0	0	0	0	0
38	298	1	1	0	39	4	3	0	0	1	1	1	0	0	0	1	0	10
38	298	2	0	0	39	2	3	1	0	0	3	0	0	1	1	0	1	5
38	298	3	0	0	39	2	1	0	1	0	2	0	1	0	0	0	0	5
38	298	4	0	1	39	0	0	0	0	0	0	0	0	0	0	0	0	0
38	299	1	1	0	40	5	3	0	0	1	3	0	0	1	1	1	0	2
38	299	2	0	0	40	2	3	1	0	0	1	1	0	0	0	0	1	22
38	299	3	0	0	40	4	2	0	1	0	3	0	0	1	0	0	0	22
38	299	4	0	1	40	0	0	0	0	0	0	0	0	0	0	0	0	0
38	300	1	0	0	41	1	2	1	0	0	3	0	0	1	1	0	1	15
38	300	2	0	0	41	4	1	0	0	1	2	0	1	0	0	0	0	5
38	300	3	1	0	41	5	2	0	1	0	1	1	0	0	0	0	0	10
38	300	4	0	1	41	0	0	0	0	0	0	0	0	0	0	0	0	0
38	301	1	0	0	42	2	1	0	1	0	2	0	1	0	0	0	0	22
38	301	2	1	0	42	3	2	0	1	0	3	0	0	1	1	1	1	2
38	301	3	0	0	42	1	2	0	0	1	1	1	0	0	0	0	0	30
38	301	4	0	1	42	0	0	0	0	0	0	0	0	0	0	0	0	0
38	302	1	1	0	43	5	1	1	0	0	1	1	0	0	1	1	1	30
38	302	2	0	0	43	2	1	0	1	0	1	1	0	0	0	1	0	5
38	302	3	0	0	43	2	1	0	0	1	2	0	1	0	0	0	0	10
38	302	4	0	1	43	0	0	0	0	0	0	0	0	0	0	0	0	0
38	303	1	0	0	44	1	2	0	0	1	3	0	0	1	0	0	1	2
38	303	2	1	0	44	5	2	1	0	0	1	1	0	0	1	1	0	22
38	303	3	0	0	44	4	1	0	1	0	1	1	0	0	0	0	0	10
38	303	4	0	1	44	0	0	0	0	0	0	0	0	0	0	0	0	0
38	304	1	0	0	45	3	3	1	0	0	1	1	0	0	0	1	1	2
38	304	2	1	0	45	3	2	0	1	0	2	0	1	0	0	0	0	10
38	304	3	0	0	45	2	3	0	0	1	3	0	0	1	0	0	0	30
38	304	4	0	1	45	0	0	0	0	0	0	0	0	0	0	0	0	0
39	305	1	0	0	39	3	2	1	0	0	3	0	0	1	0	0	0	30
39	305	2	0	0	39	1	2	0	0	1	1	1	0	0	1	1	1	2
39	305	3	1	0	39	3	1	0	1	0	2	0	1	0	0	0	0	22
39	305	4	0	1	39	0	0	0	0	0	0	0	0	0	0	0	0	0
39	306	1	0	0	40	4	1	0	1	0	1	1	0	0	1	1	0	5
39	306	2	0	0	40	3	1	0	1	0	2	0	1	0	0	1	1	10
39	306	3	1	0	40	2	2	1	0	0	2	0	1	0	0	0	0	30
39	306	4	0	1	40	0	0	0	0	0	0	0	0	0	0	0	0	0
39	307	1	0	0	41	2	1	0	1	0	2	0	1	0	1	0	0	15
39	307	2	0	0	41	2	3	0	0	1	3	0	0	1	1	1	1	30
39	307	3	1	0	41	3	3	1	0	0	1	1	0	0	0	0	0	2
39	307	4	0	1	41	0	0	0	0	0	0	0	0	0	0	0	0	0
39	308	1	1	0	42	3	2	1	0	0	2	0	1	0	0	1	0	15
39	308	2	0	0	42	1	3	0	0	1	3	0	0	1	1	0	1	22
39	308	3	0	0	42	5	2	1	0	0	2	0	1	0	0	0	0	5
39	308	4	0	1	42	0	0	0	0	0	0	0	0	0	0	0	0	0
39	309	1	0	0	43	4	1	0	1	0	2	0	1	0	1	0	0	5
39	309	2	0	0	43	2	2	0	0	1	1	1	0	0	1	1	0	22
39	309	3	1	0	43	4	2	1	0	0	3	0	0	1	0	0	0	5
39	309	4	0	1	43	0	0	0	0	0	0	0	0	0	0	0	0	0
39	310	1	0	0	44	5	3	1	0	0	3	0	0	1	0	0	1	30
39	310	2	0	0	44	4	1	0	1	0	2	0	1	0	1	1	0	10
39	310	3	1	0	44	1	3	0	0	1	1	1	0	0	0	0	0	5
39	310	4	0	1	44	0	0	0	0	0	0	0	0	0	0	0	0	0
39	311	1	0	0	45	3	1	0	0	1	2	0	1	0	1	0	1	10
39	311	2	1	0	45	5	1	0	0	1	2	0	1	0	1	0	1	2
39	311	3	0	0	45	1	2	1	0	0	1	1	0	0	0	0	0	30
39	311	4	0	1	45	0	0	0	0	0	0	0	0	0	0	0	0	0
39	312	1	0	0	46	4	1	0	1	0	2	0	1	0	0	0	1	15
39	312	2	0	0	46	1	3	1	0	0	1	1	0	0	1	1	1	30
39	312	3	1	0	46	5	3	0	0	1	3	0	0	1	0	0	0	2
39	312	4	0	1	46	0	0	0	0	0	0	0	0	0	0	0	0	0
40	313	1	0	0	40	1	1	1	0	0	1	1	0	0	1	0	0	22
40	313	2	1	0	40	1	1	1	0	0	2	0	1	0	0	1	1	5
40	313	3	0	0	40	5	1	0	0	1	2	0	1	0	0	0	0	15
40	313	4	0	1	40	0	0	0	0	0	0	0	0	0	0	0	0	0
40	314	1	0	0	41	2	2	0	0	1	3	0	0	1	0	1	1	22
40	314	2	1	0	41	4	2	1	0	0	1	1	0	0	1	0	0	2
40	314	3	0	0	41	4	1	0	1	0	2	0	1	0	0	0	0	15
40	314	4	0	1	41	0	0	0	0	0	0	0	0	0	0	0	0	0
40	315	1	0	0	42	4	2	0	1	0	1	1	0	0	0	1	0	10
40	315	2	0	0	42	3	3	0	0	1	1	1	0	0	0	0	1	30
40	315	3	1	0	42	1	3	1	0	0	3	0	0	1	0	0	0	2
40	315	4	0	1	42	0	0	0	0	0	0	0	0	0	0	0	0	0
40	316	1	0	0	43	2	3	0	1	0	2	0	1	0	0	1	1	5
40	316	2	1	0	43	5	3	0	0	1	3	0	0	1	1	0	0	15
40	316	3	0	0	43	3	2	0	0	1	1	1	0	0	0	0	0	15
40	316	4	0	1	43	0	0	0	0	0	0	0	0	0	0	0	0	0
40	317	1	0	0	44	2	3	1	0	0	3	0	0	1	1	1	0	10
40	317	2	1	0	44	3	3	0	1	0	1	1	0	0	0	0	1	15
40	317	3	0	0	44	2	3	0	0	1	1	1	0	0	0	0	0	22
40	317	4	0	1	44	0	0	0	0	0	0	0	0	0	0	0	0	0
40	318	1	1	0	45	3	2	0	1	0	1	1	0	0	1	0	1	22
40	318	2	0	0	45	1	2	1	0	0	3	0	0	1	0	1	0	10
40	318	3	0	0	45	3	1	0	1	0	2	0	1	0	0	0	0	15
40	318	4	0	1	45	0	0	0	0	0	0	0	0	0	0	0	0	0
40	319	1	1	0	46	1	2	0	0	1	1	1	0	0	1	0	1	2
40	319	2	0	0	46	5	2	1	0	0	3	0	0	1	0	1	0	30
40	319	3	0	0	46	4	1	0	1	0	2	0	1	0	0	0	0	10
40	319	4	0	1	46	0	0	0	0	0	0	0	0	0	0	0	0	0
40	320	1	1	0	47	5	3	0	0	1	2	0	1	0	0	1	1	5
40	320	2	0	0	47	4	1	0	1	0	2	0	1	0	0	0	0	15
40	320	3	0	0	47	1	3	1	0	0	2	0	1	0	0	0	0	22
40	320	4	0	1	47	0	0	0	0	0	0	0	0	0	0	0	0	0
41	321	1	0	0	41	1	1	1	0	0	1	1	0	0	1	0	0	22
41	321	2	0	0	41	1	1	1	0	0	2	0	1	0	0	1	1	5
41	321	3	1	0	41	5	1	0	0	1	2	0	1	0	0	0	0	15
41	321	4	0	1	41	0	0	0	0	0	0	0	0	0	0	0	0	0
41	322	1	0	0	42	2	2	0	0	1	3	0	0	1	0	1	1	22
41	322	2	0	0	42	4	2	1	0	0	1	1	0	0	1	0	0	2
41	322	3	1	0	42	4	1	0	1	0	2	0	1	0	0	0	0	15
41	322	4	0	1	42	0	0	0	0	0	0	0	0	0	0	0	0	0
41	323	1	1	0	43	4	2	0	1	0	1	1	0	0	0	1	0	10
41	323	2	0	0	43	3	3	0	0	1	1	1	0	0	0	0	1	30
41	323	3	0	0	43	1	3	1	0	0	3	0	0	1	0	0	0	2
41	323	4	0	1	43	0	0	0	0	0	0	0	0	0	0	0	0	0
41	324	1	0	0	44	2	3	0	1	0	2	0	1	0	0	1	1	5
41	324	2	0	0	44	5	3	0	0	1	3	0	0	1	1	0	0	15
41	324	3	1	0	44	3	2	0	0	1	1	1	0	0	0	0	0	15
41	324	4	0	1	44	0	0	0	0	0	0	0	0	0	0	0	0	0
41	325	1	0	0	45	2	3	1	0	0	3	0	0	1	1	1	0	10
41	325	2	1	0	45	3	3	0	1	0	1	1	0	0	0	0	1	15
41	325	3	0	0	45	2	3	0	0	1	1	1	0	0	0	0	0	22
41	325	4	0	1	45	0	0	0	0	0	0	0	0	0	0	0	0	0
41	326	1	0	0	46	3	2	0	1	0	1	1	0	0	1	0	1	22
41	326	2	0	0	46	1	2	1	0	0	3	0	0	1	0	1	0	10
41	326	3	1	0	46	3	1	0	1	0	2	0	1	0	0	0	0	15
41	326	4	0	1	46	0	0	0	0	0	0	0	0	0	0	0	0	0
41	327	1	0	0	47	1	2	0	0	1	1	1	0	0	1	0	1	2
41	327	2	0	0	47	5	2	1	0	0	3	0	0	1	0	1	0	30
41	327	3	1	0	47	4	1	0	1	0	2	0	1	0	0	0	0	10
41	327	4	0	1	47	0	0	0	0	0	0	0	0	0	0	0	0	0
41	328	1	0	0	48	5	3	0	0	1	2	0	1	0	0	1	1	5
41	328	2	1	0	48	4	1	0	1	0	2	0	1	0	0	0	0	15
41	328	3	0	0	48	1	3	1	0	0	2	0	1	0	0	0	0	22
41	328	4	0	1	48	0	0	0	0	0	0	0	0	0	0	0	0	0
42	329	1	0	0	42	3	2	1	0	0	3	0	0	1	0	0	0	30
42	329	2	0	0	42	1	2	0	0	1	1	1	0	0	1	1	1	2
42	329	3	0	0	42	3	1	0	1	0	2	0	1	0	0	0	0	22
42	329	4	1	1	42	0	0	0	0	0	0	0	0	0	0	0	0	0
42	330	1	0	0	43	4	1	0	1	0	1	1	0	0	1	1	0	5
42	330	2	1	0	43	3	1	0	1	0	2	0	1	0	0	1	1	10
42	330	3	0	0	43	2	2	1	0	0	2	0	1	0	0	0	0	30
42	330	4	0	1	43	0	0	0	0	0	0	0	0	0	0	0	0	0
42	331	1	0	0	44	2	1	0	1	0	2	0	1	0	1	0	0	15
42	331	2	1	0	44	2	3	0	0	1	3	0	0	1	1	1	1	30
42	331	3	0	0	44	3	3	1	0	0	1	1	0	0	0	0	0	2
42	331	4	0	1	44	0	0	0	0	0	0	0	0	0	0	0	0	0
42	332	1	1	0	45	3	2	1	0	0	2	0	1	0	0	1	0	15
42	332	2	0	0	45	1	3	0	0	1	3	0	0	1	1	0	1	22
42	332	3	0	0	45	5	2	1	0	0	2	0	1	0	0	0	0	5
42	332	4	0	1	45	0	0	0	0	0	0	0	0	0	0	0	0	0
42	333	1	0	0	46	4	1	0	1	0	2	0	1	0	1	0	0	5
42	333	2	0	0	46	2	2	0	0	1	1	1	0	0	1	1	0	22
42	333	3	0	0	46	4	2	1	0	0	3	0	0	1	0	0	0	5
42	333	4	1	1	46	0	0	0	0	0	0	0	0	0	0	0	0	0
42	334	1	0	0	47	5	3	1	0	0	3	0	0	1	0	0	1	30
42	334	2	0	0	47	4	1	0	1	0	2	0	1	0	1	1	0	10
42	334	3	1	0	47	1	3	0	0	1	1	1	0	0	0	0	0	5
42	334	4	0	1	47	0	0	0	0	0	0	0	0	0	0	0	0	0
42	335	1	0	0	48	3	1	0	0	1	2	0	1	0	1	0	1	10
42	335	2	0	0	48	5	1	0	0	1	2	0	1	0	1	0	1	2
42	335	3	1	0	48	1	2	1	0	0	1	1	0	0	0	0	0	30
42	335	4	0	1	48	0	0	0	0	0	0	0	0	0	0	0	0	0
42	336	1	0	0	49	4	1	0	1	0	2	0	1	0	0	0	1	15
42	336	2	0	0	49	1	3	1	0	0	1	1	0	0	1	1	1	30
42	336	3	1	0	49	5	3	0	0	1	3	0	0	1	0	0	0	2
42	336	4	0	1	49	0	0	0	0	0	0	0	0	0	0	0	0	0
43	337	1	0	0	43	1	1	1	0	0	1	1	0	0	1	0	0	22
43	337	2	0	0	43	1	1	1	0	0	2	0	1	0	0	1	1	5
43	337	3	1	0	43	5	1	0	0	1	2	0	1	0	0	0	0	15
43	337	4	0	1	43	0	0	0	0	0	0	0	0	0	0	0	0	0
43	338	1	0	0	44	2	2	0	0	1	3	0	0	1	0	1	1	22
43	338	2	0	0	44	4	2	1	0	0	1	1	0	0	1	0	0	2
43	338	3	0	0	44	4	1	0	1	0	2	0	1	0	0	0	0	15
43	338	4	1	1	44	0	0	0	0	0	0	0	0	0	0	0	0	0
43	339	1	0	0	45	4	2	0	1	0	1	1	0	0	0	1	0	10
43	339	2	0	0	45	3	3	0	0	1	1	1	0	0	0	0	1	30
43	339	3	1	0	45	1	3	1	0	0	3	0	0	1	0	0	0	2
43	339	4	0	1	45	0	0	0	0	0	0	0	0	0	0	0	0	0
43	340	1	0	0	46	2	3	0	1	0	2	0	1	0	0	1	1	5
43	340	2	0	0	46	5	3	0	0	1	3	0	0	1	1	0	0	15
43	340	3	1	0	46	3	2	0	0	1	1	1	0	0	0	0	0	15
43	340	4	0	1	46	0	0	0	0	0	0	0	0	0	0	0	0	0
43	341	1	0	0	47	2	3	1	0	0	3	0	0	1	1	1	0	10
43	341	2	0	0	47	3	3	0	1	0	1	1	0	0	0	0	1	15
43	341	3	0	0	47	2	3	0	0	1	1	1	0	0	0	0	0	22
43	341	4	1	1	47	0	0	0	0	0	0	0	0	0	0	0	0	0
43	342	1	0	0	48	3	2	0	1	0	1	1	0	0	1	0	1	22
43	342	2	0	0	48	1	2	1	0	0	3	0	0	1	0	1	0	10
43	342	3	0	0	48	3	1	0	1	0	2	0	1	0	0	0	0	15
43	342	4	1	1	48	0	0	0	0	0	0	0	0	0	0	0	0	0
43	343	1	0	0	49	1	2	0	0	1	1	1	0	0	1	0	1	2
43	343	2	0	0	49	5	2	1	0	0	3	0	0	1	0	1	0	30
43	343	3	0	0	49	4	1	0	1	0	2	0	1	0	0	0	0	10
43	343	4	1	1	49	0	0	0	0	0	0	0	0	0	0	0	0	0
43	344	1	0	0	50	5	3	0	0	1	2	0	1	0	0	1	1	5
43	344	2	0	0	50	4	1	0	1	0	2	0	1	0	0	0	0	15
43	344	3	0	0	50	1	3	1	0	0	2	0	1	0	0	0	0	22
43	344	4	1	1	50	0	0	0	0	0	0	0	0	0	0	0	0	0
44	345	1	0	0	44	3	2	1	0	0	3	0	0	1	0	0	0	30
44	345	2	1	0	44	1	2	0	0	1	1	1	0	0	1	1	1	2
44	345	3	0	0	44	3	1	0	1	0	2	0	1	0	0	0	0	22
44	345	4	0	1	44	0	0	0	0	0	0	0	0	0	0	0	0	0
44	346	1	1	0	45	4	1	0	1	0	1	1	0	0	1	1	0	5
44	346	2	0	0	45	3	1	0	1	0	2	0	1	0	0	1	1	10
44	346	3	0	0	45	2	2	1	0	0	2	0	1	0	0	0	0	30
44	346	4	0	1	45	0	0	0	0	0	0	0	0	0	0	0	0	0
44	347	1	0	0	46	2	1	0	1	0	2	0	1	0	1	0	0	15
44	347	2	0	0	46	2	3	0	0	1	3	0	0	1	1	1	1	30
44	347	3	1	0	46	3	3	1	0	0	1	1	0	0	0	0	0	2
44	347	4	0	1	46	0	0	0	0	0	0	0	0	0	0	0	0	0
44	348	1	0	0	47	3	2	1	0	0	2	0	1	0	0	1	0	15
44	348	2	0	0	47	1	3	0	0	1	3	0	0	1	1	0	1	22
44	348	3	1	0	47	5	2	1	0	0	2	0	1	0	0	0	0	5
44	348	4	0	1	47	0	0	0	0	0	0	0	0	0	0	0	0	0
44	349	1	0	0	48	4	1	0	1	0	2	0	1	0	1	0	0	5
44	349	2	0	0	48	2	2	0	0	1	1	1	0	0	1	1	0	22
44	349	3	1	0	48	4	2	1	0	0	3	0	0	1	0	0	0	5
44	349	4	0	1	48	0	0	0	0	0	0	0	0	0	0	0	0	0
44	350	1	0	0	49	5	3	1	0	0	3	0	0	1	0	0	1	30
44	350	2	0	0	49	4	1	0	1	0	2	0	1	0	1	1	0	10
44	350	3	1	0	49	1	3	0	0	1	1	1	0	0	0	0	0	5
44	350	4	0	1	49	0	0	0	0	0	0	0	0	0	0	0	0	0
44	351	1	0	0	50	3	1	0	0	1	2	0	1	0	1	0	1	10
44	351	2	1	0	50	5	1	0	0	1	2	0	1	0	1	0	1	2
44	351	3	0	0	50	1	2	1	0	0	1	1	0	0	0	0	0	30
44	351	4	0	1	50	0	0	0	0	0	0	0	0	0	0	0	0	0
44	352	1	0	0	51	4	1	0	1	0	2	0	1	0	0	0	1	15
44	352	2	0	0	51	1	3	1	0	0	1	1	0	0	1	1	1	30
44	352	3	1	0	51	5	3	0	0	1	3	0	0	1	0	0	0	2
44	352	4	0	1	51	0	0	0	0	0	0	0	0	0	0	0	0	0
45	353	1	1	0	45	1	1	1	0	0	1	1	0	0	1	0	0	22
45	353	2	0	0	45	1	1	1	0	0	2	0	1	0	0	1	1	5
45	353	3	0	0	45	5	1	0	0	1	2	0	1	0	0	0	0	15
45	353	4	0	1	45	0	0	0	0	0	0	0	0	0	0	0	0	0
45	354	1	1	0	46	2	2	0	0	1	3	0	0	1	0	1	1	22
45	354	2	0	0	46	4	2	1	0	0	1	1	0	0	1	0	0	2
45	354	3	0	0	46	4	1	0	1	0	2	0	1	0	0	0	0	15
45	354	4	0	1	46	0	0	0	0	0	0	0	0	0	0	0	0	0
45	355	1	0	0	47	4	2	0	1	0	1	1	0	0	0	1	0	10
45	355	2	1	0	47	3	3	0	0	1	1	1	0	0	0	0	1	30
45	355	3	0	0	47	1	3	1	0	0	3	0	0	1	0	0	0	2
45	355	4	0	1	47	0	0	0	0	0	0	0	0	0	0	0	0	0
45	356	1	0	0	48	2	3	0	1	0	2	0	1	0	0	1	1	5
45	356	2	1	0	48	5	3	0	0	1	3	0	0	1	1	0	0	15
45	356	3	0	0	48	3	2	0	0	1	1	1	0	0	0	0	0	15
45	356	4	0	1	48	0	0	0	0	0	0	0	0	0	0	0	0	0
45	357	1	0	0	49	2	3	1	0	0	3	0	0	1	1	1	0	10
45	357	2	1	0	49	3	3	0	1	0	1	1	0	0	0	0	1	15
45	357	3	0	0	49	2	3	0	0	1	1	1	0	0	0	0	0	22
45	357	4	0	1	49	0	0	0	0	0	0	0	0	0	0	0	0	0
45	358	1	1	0	50	3	2	0	1	0	1	1	0	0	1	0	1	22
45	358	2	0	0	50	1	2	1	0	0	3	0	0	1	0	1	0	10
45	358	3	0	0	50	3	1	0	1	0	2	0	1	0	0	0	0	15
45	358	4	0	1	50	0	0	0	0	0	0	0	0	0	0	0	0	0
45	359	1	0	0	51	1	2	0	0	1	1	1	0	0	1	0	1	2
45	359	2	1	0	51	5	2	1	0	0	3	0	0	1	0	1	0	30
45	359	3	0	0	51	4	1	0	1	0	2	0	1	0	0	0	0	10
45	359	4	0	1	51	0	0	0	0	0	0	0	0	0	0	0	0	0
45	360	1	0	0	52	5	3	0	0	1	2	0	1	0	0	1	1	5
45	360	2	0	0	52	4	1	0	1	0	2	0	1	0	0	0	0	15
45	360	3	1	0	52	1	3	1	0	0	2	0	1	0	0	0	0	22
45	360	4	0	1	52	0	0	0	0	0	0	0	0	0	0	0	0	0
46	361	1	0	0	46	1	3	0	0	1	3	0	0	1	1	1	0	30
46	361	2	0	0	46	4	1	0	1	0	2	0	1	0	0	0	0	15
46	361	3	1	0	46	3	3	1	0	0	1	1	0	0	0	0	0	2
46	361	4	0	1	46	0	0	0	0	0	0	0	0	0	0	0	0	0
46	362	1	1	0	47	4	3	0	0	1	1	1	0	0	0	1	0	10
46	362	2	0	0	47	2	3	1	0	0	3	0	0	1	1	0	1	5
46	362	3	0	0	47	2	1	0	1	0	2	0	1	0	0	0	0	5
46	362	4	0	1	47	0	0	0	0	0	0	0	0	0	0	0	0	0
46	363	1	1	0	48	5	3	0	0	1	3	0	0	1	1	1	0	2
46	363	2	0	0	48	2	3	1	0	0	1	1	0	0	0	0	1	22
46	363	3	0	0	48	4	2	0	1	0	3	0	0	1	0	0	0	22
46	363	4	0	1	48	0	0	0	0	0	0	0	0	0	0	0	0	0
46	364	1	0	0	49	1	2	1	0	0	3	0	0	1	1	0	1	15
46	364	2	1	0	49	4	1	0	0	1	2	0	1	0	0	0	0	5
46	364	3	0	0	49	5	2	0	1	0	1	1	0	0	0	0	0	10
46	364	4	0	1	49	0	0	0	0	0	0	0	0	0	0	0	0	0
46	365	1	0	0	50	2	1	0	1	0	2	0	1	0	0	0	0	22
46	365	2	1	0	50	3	2	0	1	0	3	0	0	1	1	1	1	2
46	365	3	0	0	50	1	2	0	0	1	1	1	0	0	0	0	0	30
46	365	4	0	1	50	0	0	0	0	0	0	0	0	0	0	0	0	0
46	366	1	0	0	51	5	1	1	0	0	1	1	0	0	1	1	1	30
46	366	2	1	0	51	2	1	0	1	0	1	1	0	0	0	1	0	5
46	366	3	0	0	51	2	1	0	0	1	2	0	1	0	0	0	0	10
46	366	4	0	1	51	0	0	0	0	0	0	0	0	0	0	0	0	0
46	367	1	0	0	52	1	2	0	0	1	3	0	0	1	0	0	1	2
46	367	2	0	0	52	5	2	1	0	0	1	1	0	0	1	1	0	22
46	367	3	1	0	52	4	1	0	1	0	1	1	0	0	0	0	0	10
46	367	4	0	1	52	0	0	0	0	0	0	0	0	0	0	0	0	0
46	368	1	1	0	53	3	3	1	0	0	1	1	0	0	0	1	1	2
46	368	2	0	0	53	3	2	0	1	0	2	0	1	0	0	0	0	10
46	368	3	0	0	53	2	3	0	0	1	3	0	0	1	0	0	0	30
46	368	4	0	1	53	0	0	0	0	0	0	0	0	0	0	0	0	0
47	369	1	1	0	47	1	1	1	0	0	1	1	0	0	1	0	0	22
47	369	2	0	0	47	1	1	1	0	0	2	0	1	0	0	1	1	5
47	369	3	0	0	47	5	1	0	0	1	2	0	1	0	0	0	0	15
47	369	4	0	1	47	0	0	0	0	0	0	0	0	0	0	0	0	0
47	370	1	0	0	48	2	2	0	0	1	3	0	0	1	0	1	1	22
47	370	2	1	0	48	4	2	1	0	0	1	1	0	0	1	0	0	2
47	370	3	0	0	48	4	1	0	1	0	2	0	1	0	0	0	0	15
47	370	4	0	1	48	0	0	0	0	0	0	0	0	0	0	0	0	0
47	371	1	1	0	49	4	2	0	1	0	1	1	0	0	0	1	0	10
47	371	2	0	0	49	3	3	0	0	1	1	1	0	0	0	0	1	30
47	371	3	0	0	49	1	3	1	0	0	3	0	0	1	0	0	0	2
47	371	4	0	1	49	0	0	0	0	0	0	0	0	0	0	0	0	0
47	372	1	0	0	50	2	3	0	1	0	2	0	1	0	0	1	1	5
47	372	2	1	0	50	5	3	0	0	1	3	0	0	1	1	0	0	15
47	372	3	0	0	50	3	2	0	0	1	1	1	0	0	0	0	0	15
47	372	4	0	1	50	0	0	0	0	0	0	0	0	0	0	0	0	0
47	373	1	0	0	51	2	3	1	0	0	3	0	0	1	1	1	0	10
47	373	2	1	0	51	3	3	0	1	0	1	1	0	0	0	0	1	15
47	373	3	0	0	51	2	3	0	0	1	1	1	0	0	0	0	0	22
47	373	4	0	1	51	0	0	0	0	0	0	0	0	0	0	0	0	0
47	374	1	0	0	52	3	2	0	1	0	1	1	0	0	1	0	1	22
47	374	2	1	0	52	1	2	1	0	0	3	0	0	1	0	1	0	10
47	374	3	0	0	52	3	1	0	1	0	2	0	1	0	0	0	0	15
47	374	4	0	1	52	0	0	0	0	0	0	0	0	0	0	0	0	0
47	375	1	1	0	53	1	2	0	0	1	1	1	0	0	1	0	1	2
47	375	2	0	0	53	5	2	1	0	0	3	0	0	1	0	1	0	30
47	375	3	0	0	53	4	1	0	1	0	2	0	1	0	0	0	0	10
47	375	4	0	1	53	0	0	0	0	0	0	0	0	0	0	0	0	0
47	376	1	0	0	54	5	3	0	0	1	2	0	1	0	0	1	1	5
47	376	2	1	0	54	4	1	0	1	0	2	0	1	0	0	0	0	15
47	376	3	0	0	54	1	3	1	0	0	2	0	1	0	0	0	0	22
47	376	4	0	1	54	0	0	0	0	0	0	0	0	0	0	0	0	0
48	377	1	0	0	48	1	3	0	0	1	3	0	0	1	1	1	0	30
48	377	2	1	0	48	4	1	0	1	0	2	0	1	0	0	0	0	15
48	377	3	0	0	48	3	3	1	0	0	1	1	0	0	0	0	0	2
48	377	4	0	1	48	0	0	0	0	0	0	0	0	0	0	0	0	0
48	378	1	0	0	49	4	3	0	0	1	1	1	0	0	0	1	0	10
48	378	2	0	0	49	2	3	1	0	0	3	0	0	1	1	0	1	5
48	378	3	1	0	49	2	1	0	1	0	2	0	1	0	0	0	0	5
48	378	4	0	1	49	0	0	0	0	0	0	0	0	0	0	0	0	0
48	379	1	0	0	50	5	3	0	0	1	3	0	0	1	1	1	0	2
48	379	2	0	0	50	2	3	1	0	0	1	1	0	0	0	0	1	22
48	379	3	0	0	50	4	2	0	1	0	3	0	0	1	0	0	0	22
48	379	4	1	1	50	0	0	0	0	0	0	0	0	0	0	0	0	0
48	380	1	0	0	51	1	2	1	0	0	3	0	0	1	1	0	1	15
48	380	2	0	0	51	4	1	0	0	1	2	0	1	0	0	0	0	5
48	380	3	0	0	51	5	2	0	1	0	1	1	0	0	0	0	0	10
48	380	4	1	1	51	0	0	0	0	0	0	0	0	0	0	0	0	0
48	381	1	1	0	52	2	1	0	1	0	2	0	1	0	0	0	0	22
48	381	2	0	0	52	3	2	0	1	0	3	0	0	1	1	1	1	2
48	381	3	0	0	52	1	2	0	0	1	1	1	0	0	0	0	0	30
48	381	4	0	1	52	0	0	0	0	0	0	0	0	0	0	0	0	0
48	382	1	0	0	53	5	1	1	0	0	1	1	0	0	1	1	1	30
48	382	2	0	0	53	2	1	0	1	0	1	1	0	0	0	1	0	5
48	382	3	0	0	53	2	1	0	0	1	2	0	1	0	0	0	0	10
48	382	4	1	1	53	0	0	0	0	0	0	0	0	0	0	0	0	0
48	383	1	0	0	54	1	2	0	0	1	3	0	0	1	0	0	1	2
48	383	2	0	0	54	5	2	1	0	0	1	1	0	0	1	1	0	22
48	383	3	0	0	54	4	1	0	1	0	1	1	0	0	0	0	0	10
48	383	4	1	1	54	0	0	0	0	0	0	0	0	0	0	0	0	0
48	384	1	0	0	55	3	3	1	0	0	1	1	0	0	0	1	1	2
48	384	2	1	0	55	3	2	0	1	0	2	0	1	0	0	0	0	10
48	384	3	0	0	55	2	3	0	0	1	3	0	0	1	0	0	0	30
48	384	4	0	1	55	0	0	0	0	0	0	0	0	0	0	0	0	0
49	385	1	0	0	49	3	2	1	0	0	3	0	0	1	0	0	0	30
49	385	2	0	0	49	1	2	0	0	1	1	1	0	0	1	1	1	2
49	385	3	1	0	49	3	1	0	1	0	2	0	1	0	0	0	0	22
49	385	4	0	1	49	0	0	0	0	0	0	0	0	0	0	0	0	0
49	386	1	0	0	50	4	1	0	1	0	1	1	0	0	1	1	0	5
49	386	2	0	0	50	3	1	0	1	0	2	0	1	0	0	1	1	10
49	386	3	1	0	50	2	2	1	0	0	2	0	1	0	0	0	0	30
49	386	4	0	1	50	0	0	0	0	0	0	0	0	0	0	0	0	0
49	387	1	0	0	51	2	1	0	1	0	2	0	1	0	1	0	0	15
49	387	2	0	0	51	2	3	0	0	1	3	0	0	1	1	1	1	30
49	387	3	1	0	51	3	3	1	0	0	1	1	0	0	0	0	0	2
49	387	4	0	1	51	0	0	0	0	0	0	0	0	0	0	0	0	0
49	388	1	0	0	52	3	2	1	0	0	2	0	1	0	0	1	0	15
49	388	2	0	0	52	1	3	0	0	1	3	0	0	1	1	0	1	22
49	388	3	1	0	52	5	2	1	0	0	2	0	1	0	0	0	0	5
49	388	4	0	1	52	0	0	0	0	0	0	0	0	0	0	0	0	0
49	389	1	0	0	53	4	1	0	1	0	2	0	1	0	1	0	0	5
49	389	2	0	0	53	2	2	0	0	1	1	1	0	0	1	1	0	22
49	389	3	1	0	53	4	2	1	0	0	3	0	0	1	0	0	0	5
49	389	4	0	1	53	0	0	0	0	0	0	0	0	0	0	0	0	0
49	390	1	0	0	54	5	3	1	0	0	3	0	0	1	0	0	1	30
49	390	2	0	0	54	4	1	0	1	0	2	0	1	0	1	1	0	10
49	390	3	1	0	54	1	3	0	0	1	1	1	0	0	0	0	0	5
49	390	4	0	1	54	0	0	0	0	0	0	0	0	0	0	0	0	0
49	391	1	0	0	55	3	1	0	0	1	2	0	1	0	1	0	1	10
49	391	2	0	0	55	5	1	0	0	1	2	0	1	0	1	0	1	2
49	391	3	1	0	55	1	2	1	0	0	1	1	0	0	0	0	0	30
49	391	4	0	1	55	0	0	0	0	0	0	0	0	0	0	0	0	0
49	392	1	0	0	56	4	1	0	1	0	2	0	1	0	0	0	1	15
49	392	2	0	0	56	1	3	1	0	0	1	1	0	0	1	1	1	30
49	392	3	1	0	56	5	3	0	0	1	3	0	0	1	0	0	0	2
49	392	4	0	1	56	0	0	0	0	0	0	0	0	0	0	0	0	0
50	393	1	0	0	50	1	1	1	0	0	1	1	0	0	1	0	0	22
50	393	2	1	0	50	1	1	1	0	0	2	0	1	0	0	1	1	5
50	393	3	0	0	50	5	1	0	0	1	2	0	1	0	0	0	0	15
50	393	4	0	1	50	0	0	0	0	0	0	0	0	0	0	0	0	0
50	394	1	1	0	51	2	2	0	0	1	3	0	0	1	0	1	1	22
50	394	2	0	0	51	4	2	1	0	0	1	1	0	0	1	0	0	2
50	394	3	0	0	51	4	1	0	1	0	2	0	1	0	0	0	0	15
50	394	4	0	1	51	0	0	0	0	0	0	0	0	0	0	0	0	0
50	395	1	1	0	52	4	2	0	1	0	1	1	0	0	0	1	0	10
50	395	2	0	0	52	3	3	0	0	1	1	1	0	0	0	0	1	30
50	395	3	0	0	52	1	3	1	0	0	3	0	0	1	0	0	0	2
50	395	4	0	1	52	0	0	0	0	0	0	0	0	0	0	0	0	0
50	396	1	1	0	53	2	3	0	1	0	2	0	1	0	0	1	1	5
50	396	2	0	0	53	5	3	0	0	1	3	0	0	1	1	0	0	15
50	396	3	0	0	53	3	2	0	0	1	1	1	0	0	0	0	0	15
50	396	4	0	1	53	0	0	0	0	0	0	0	0	0	0	0	0	0
50	397	1	0	0	54	2	3	1	0	0	3	0	0	1	1	1	0	10
50	397	2	1	0	54	3	3	0	1	0	1	1	0	0	0	0	1	15
50	397	3	0	0	54	2	3	0	0	1	1	1	0	0	0	0	0	22
50	397	4	0	1	54	0	0	0	0	0	0	0	0	0	0	0	0	0
50	398	1	0	0	55	3	2	0	1	0	1	1	0	0	1	0	1	22
50	398	2	1	0	55	1	2	1	0	0	3	0	0	1	0	1	0	10
50	398	3	0	0	55	3	1	0	1	0	2	0	1	0	0	0	0	15
50	398	4	0	1	55	0	0	0	0	0	0	0	0	0	0	0	0	0
50	399	1	0	0	56	1	2	0	0	1	1	1	0	0	1	0	1	2
50	399	2	1	0	56	5	2	1	0	0	3	0	0	1	0	1	0	30
50	399	3	0	0	56	4	1	0	1	0	2	0	1	0	0	0	0	10
50	399	4	0	1	56	0	0	0	0	0	0	0	0	0	0	0	0	0
50	400	1	1	0	57	5	3	0	0	1	2	0	1	0	0	1	1	5
50	400	2	0	0	57	4	1	0	1	0	2	0	1	0	0	0	0	15
50	400	3	0	0	57	1	3	1	0	0	2	0	1	0	0	0	0	22
50	400	4	0	1	57	0	0	0	0	0	0	0	0	0	0	0	0	0
51	401	1	0	0	51	3	2	1	0	0	3	0	0	1	0	0	0	30
51	401	2	1	0	51	1	2	0	0	1	1	1	0	0	1	1	1	2
51	401	3	0	0	51	3	1	0	1	0	2	0	1	0	0	0	0	22
51	401	4	0	1	51	0	0	0	0	0	0	0	0	0	0	0	0	0
51	402	1	1	0	52	4	1	0	1	0	1	1	0	0	1	1	0	5
51	402	2	0	0	52	3	1	0	1	0	2	0	1	0	0	1	1	10
51	402	3	0	0	52	2	2	1	0	0	2	0	1	0	0	0	0	30
51	402	4	0	1	52	0	0	0	0	0	0	0	0	0	0	0	0	0
51	403	1	0	0	53	2	1	0	1	0	2	0	1	0	1	0	0	15
51	403	2	0	0	53	2	3	0	0	1	3	0	0	1	1	1	1	30
51	403	3	1	0	53	3	3	1	0	0	1	1	0	0	0	0	0	2
51	403	4	0	1	53	0	0	0	0	0	0	0	0	0	0	0	0	0
51	404	1	0	0	54	3	2	1	0	0	2	0	1	0	0	1	0	15
51	404	2	1	0	54	1	3	0	0	1	3	0	0	1	1	0	1	22
51	404	3	0	0	54	5	2	1	0	0	2	0	1	0	0	0	0	5
51	404	4	0	1	54	0	0	0	0	0	0	0	0	0	0	0	0	0
51	405	1	0	0	55	4	1	0	1	0	2	0	1	0	1	0	0	5
51	405	2	1	0	55	2	2	0	0	1	1	1	0	0	1	1	0	22
51	405	3	0	0	55	4	2	1	0	0	3	0	0	1	0	0	0	5
51	405	4	0	1	55	0	0	0	0	0	0	0	0	0	0	0	0	0
51	406	1	0	0	56	5	3	1	0	0	3	0	0	1	0	0	1	30
51	406	2	0	0	56	4	1	0	1	0	2	0	1	0	1	1	0	10
51	406	3	0	0	56	1	3	0	0	1	1	1	0	0	0	0	0	5
51	406	4	1	1	56	0	0	0	0	0	0	0	0	0	0	0	0	0
51	407	1	0	0	57	3	1	0	0	1	2	0	1	0	1	0	1	10
51	407	2	1	0	57	5	1	0	0	1	2	0	1	0	1	0	1	2
51	407	3	0	0	57	1	2	1	0	0	1	1	0	0	0	0	0	30
51	407	4	0	1	57	0	0	0	0	0	0	0	0	0	0	0	0	0
51	408	1	0	0	58	4	1	0	1	0	2	0	1	0	0	0	1	15
51	408	2	0	0	58	1	3	1	0	0	1	1	0	0	1	1	1	30
51	408	3	0	0	58	5	3	0	0	1	3	0	0	1	0	0	0	2
51	408	4	1	1	58	0	0	0	0	0	0	0	0	0	0	0	0	0
52	409	1	0	0	52	1	1	1	0	0	1	1	0	0	1	0	0	22
52	409	2	0	0	52	1	1	1	0	0	2	0	1	0	0	1	1	5
52	409	3	1	0	52	5	1	0	0	1	2	0	1	0	0	0	0	15
52	409	4	0	1	52	0	0	0	0	0	0	0	0	0	0	0	0	0
52	410	1	0	0	53	2	2	0	0	1	3	0	0	1	0	1	1	22
52	410	2	0	0	53	4	2	1	0	0	1	1	0	0	1	0	0	2
52	410	3	1	0	53	4	1	0	1	0	2	0	1	0	0	0	0	15
52	410	4	0	1	53	0	0	0	0	0	0	0	0	0	0	0	0	0
52	411	1	1	0	54	4	2	0	1	0	1	1	0	0	0	1	0	10
52	411	2	0	0	54	3	3	0	0	1	1	1	0	0	0	0	1	30
52	411	3	0	0	54	1	3	1	0	0	3	0	0	1	0	0	0	2
52	411	4	0	1	54	0	0	0	0	0	0	0	0	0	0	0	0	0
52	412	1	0	0	55	2	3	0	1	0	2	0	1	0	0	1	1	5
52	412	2	0	0	55	5	3	0	0	1	3	0	0	1	1	0	0	15
52	412	3	1	0	55	3	2	0	0	1	1	1	0	0	0	0	0	15
52	412	4	0	1	55	0	0	0	0	0	0	0	0	0	0	0	0	0
52	413	1	0	0	56	2	3	1	0	0	3	0	0	1	1	1	0	10
52	413	2	1	0	56	3	3	0	1	0	1	1	0	0	0	0	1	15
52	413	3	0	0	56	2	3	0	0	1	1	1	0	0	0	0	0	22
52	413	4	0	1	56	0	0	0	0	0	0	0	0	0	0	0	0	0
52	414	1	0	0	57	3	2	0	1	0	1	1	0	0	1	0	1	22
52	414	2	1	0	57	1	2	1	0	0	3	0	0	1	0	1	0	10
52	414	3	0	0	57	3	1	0	1	0	2	0	1	0	0	0	0	15
52	414	4	0	1	57	0	0	0	0	0	0	0	0	0	0	0	0	0
52	415	1	0	0	58	1	2	0	0	1	1	1	0	0	1	0	1	2
52	415	2	0	0	58	5	2	1	0	0	3	0	0	1	0	1	0	30
52	415	3	1	0	58	4	1	0	1	0	2	0	1	0	0	0	0	10
52	415	4	0	1	58	0	0	0	0	0	0	0	0	0	0	0	0	0
52	416	1	0	0	59	5	3	0	0	1	2	0	1	0	0	1	1	5
52	416	2	1	0	59	4	1	0	1	0	2	0	1	0	0	0	0	15
52	416	3	0	0	59	1	3	1	0	0	2	0	1	0	0	0	0	22
52	416	4	0	1	59	0	0	0	0	0	0	0	0	0	0	0	0	0
53	417	1	1	0	53	3	2	1	0	0	3	0	0	1	0	0	0	30
53	417	2	0	0	53	1	2	0	0	1	1	1	0	0	1	1	1	2
53	417	3	0	0	53	3	1	0	1	0	2	0	1	0	0	0	0	22
53	417	4	0	1	53	0	0	0	0	0	0	0	0	0	0	0	0	0
53	418	1	0	0	54	4	1	0	1	0	1	1	0	0	1	1	0	5
53	418	2	0	0	54	3	1	0	1	0	2	0	1	0	0	1	1	10
53	418	3	1	0	54	2	2	1	0	0	2	0	1	0	0	0	0	30
53	418	4	0	1	54	0	0	0	0	0	0	0	0	0	0	0	0	0
53	419	1	0	0	55	2	1	0	1	0	2	0	1	0	1	0	0	15
53	419	2	0	0	55	2	3	0	0	1	3	0	0	1	1	1	1	30
53	419	3	1	0	55	3	3	1	0	0	1	1	0	0	0	0	0	2
53	419	4	0	1	55	0	0	0	0	0	0	0	0	0	0	0	0	0
53	420	1	0	0	56	3	2	1	0	0	2	0	1	0	0	1	0	15
53	420	2	1	0	56	1	3	0	0	1	3	0	0	1	1	0	1	22
53	420	3	0	0	56	5	2	1	0	0	2	0	1	0	0	0	0	5
53	420	4	0	1	56	0	0	0	0	0	0	0	0	0	0	0	0	0
53	421	1	0	0	57	4	1	0	1	0	2	0	1	0	1	0	0	5
53	421	2	1	0	57	2	2	0	0	1	1	1	0	0	1	1	0	22
53	421	3	0	0	57	4	2	1	0	0	3	0	0	1	0	0	0	5
53	421	4	0	1	57	0	0	0	0	0	0	0	0	0	0	0	0	0
53	422	1	1	0	58	5	3	1	0	0	3	0	0	1	0	0	1	30
53	422	2	0	0	58	4	1	0	1	0	2	0	1	0	1	1	0	10
53	422	3	0	0	58	1	3	0	0	1	1	1	0	0	0	0	0	5
53	422	4	0	1	58	0	0	0	0	0	0	0	0	0	0	0	0	0
53	423	1	0	0	59	3	1	0	0	1	2	0	1	0	1	0	1	10
53	423	2	1	0	59	5	1	0	0	1	2	0	1	0	1	0	1	2
53	423	3	0	0	59	1	2	1	0	0	1	1	0	0	0	0	0	30
53	423	4	0	1	59	0	0	0	0	0	0	0	0	0	0	0	0	0
53	424	1	0	0	60	4	1	0	1	0	2	0	1	0	0	0	1	15
53	424	2	0	0	60	1	3	1	0	0	1	1	0	0	1	1	1	30
53	424	3	1	0	60	5	3	0	0	1	3	0	0	1	0	0	0	2
53	424	4	0	1	60	0	0	0	0	0	0	0	0	0	0	0	0	0
54	425	1	1	0	54	3	2	1	0	0	3	0	0	1	0	0	0	30
54	425	2	0	0	54	1	2	0	0	1	1	1	0	0	1	1	1	2
54	425	3	0	0	54	3	1	0	1	0	2	0	1	0	0	0	0	22
54	425	4	0	1	54	0	0	0	0	0	0	0	0	0	0	0	0	0
54	426	1	1	0	55	4	1	0	1	0	1	1	0	0	1	1	0	5
54	426	2	0	0	55	3	1	0	1	0	2	0	1	0	0	1	1	10
54	426	3	0	0	55	2	2	1	0	0	2	0	1	0	0	0	0	30
54	426	4	0	1	55	0	0	0	0	0	0	0	0	0	0	0	0	0
54	427	1	0	0	56	2	1	0	1	0	2	0	1	0	1	0	0	15
54	427	2	1	0	56	2	3	0	0	1	3	0	0	1	1	1	1	30
54	427	3	0	0	56	3	3	1	0	0	1	1	0	0	0	0	0	2
54	427	4	0	1	56	0	0	0	0	0	0	0	0	0	0	0	0	0
54	428	1	0	0	57	3	2	1	0	0	2	0	1	0	0	1	0	15
54	428	2	1	0	57	1	3	0	0	1	3	0	0	1	1	0	1	22
54	428	3	0	0	57	5	2	1	0	0	2	0	1	0	0	0	0	5
54	428	4	0	1	57	0	0	0	0	0	0	0	0	0	0	0	0	0
54	429	1	0	0	58	4	1	0	1	0	2	0	1	0	1	0	0	5
54	429	2	0	0	58	2	2	0	0	1	1	1	0	0	1	1	0	22
54	429	3	1	0	58	4	2	1	0	0	3	0	0	1	0	0	0	5
54	429	4	0	1	58	0	0	0	0	0	0	0	0	0	0	0	0	0
54	430	1	1	0	59	5	3	1	0	0	3	0	0	1	0	0	1	30
54	430	2	0	0	59	4	1	0	1	0	2	0	1	0	1	1	0	10
54	430	3	0	0	59	1	3	0	0	1	1	1	0	0	0	0	0	5
54	430	4	0	1	59	0	0	0	0	0	0	0	0	0	0	0	0	0
54	431	1	0	0	60	3	1	0	0	1	2	0	1	0	1	0	1	10
54	431	2	0	0	60	5	1	0	0	1	2	0	1	0	1	0	1	2
54	431	3	1	0	60	1	2	1	0	0	1	1	0	0	0	0	0	30
54	431	4	0	1	60	0	0	0	0	0	0	0	0	0	0	0	0	0
54	432	1	1	0	61	4	1	0	1	0	2	0	1	0	0	0	1	15
54	432	2	0	0	61	1	3	1	0	0	1	1	0	0	1	1	1	30
54	432	3	0	0	61	5	3	0	0	1	3	0	0	1	0	0	0	2
54	432	4	0	1	61	0	0	0	0	0	0	0	0	0	0	0	0	0
55	433	1	0	0	55	3	2	1	0	0	3	0	0	1	0	0	0	30
55	433	2	1	0	55	1	2	0	0	1	1	1	0	0	1	1	1	2
55	433	3	0	0	55	3	1	0	1	0	2	0	1	0	0	0	0	22
55	433	4	0	1	55	0	0	0	0	0	0	0	0	0	0	0	0	0
55	434	1	1	0	56	4	1	0	1	0	1	1	0	0	1	1	0	5
55	434	2	0	0	56	3	1	0	1	0	2	0	1	0	0	1	1	10
55	434	3	0	0	56	2	2	1	0	0	2	0	1	0	0	0	0	30
55	434	4	0	1	56	0	0	0	0	0	0	0	0	0	0	0	0	0
55	435	1	1	0	57	2	1	0	1	0	2	0	1	0	1	0	0	15
55	435	2	0	0	57	2	3	0	0	1	3	0	0	1	1	1	1	30
55	435	3	0	0	57	3	3	1	0	0	1	1	0	0	0	0	0	2
55	435	4	0	1	57	0	0	0	0	0	0	0	0	0	0	0	0	0
55	436	1	0	0	58	3	2	1	0	0	2	0	1	0	0	1	0	15
55	436	2	0	0	58	1	3	0	0	1	3	0	0	1	1	0	1	22
55	436	3	1	0	58	5	2	1	0	0	2	0	1	0	0	0	0	5
55	436	4	0	1	58	0	0	0	0	0	0	0	0	0	0	0	0	0
55	437	1	1	0	59	4	1	0	1	0	2	0	1	0	1	0	0	5
55	437	2	0	0	59	2	2	0	0	1	1	1	0	0	1	1	0	22
55	437	3	0	0	59	4	2	1	0	0	3	0	0	1	0	0	0	5
55	437	4	0	1	59	0	0	0	0	0	0	0	0	0	0	0	0	0
55	438	1	0	0	60	5	3	1	0	0	3	0	0	1	0	0	1	30
55	438	2	0	0	60	4	1	0	1	0	2	0	1	0	1	1	0	10
55	438	3	1	0	60	1	3	0	0	1	1	1	0	0	0	0	0	5
55	438	4	0	1	60	0	0	0	0	0	0	0	0	0	0	0	0	0
55	439	1	0	0	61	3	1	0	0	1	2	0	1	0	1	0	1	10
55	439	2	1	0	61	5	1	0	0	1	2	0	1	0	1	0	1	2
55	439	3	0	0	61	1	2	1	0	0	1	1	0	0	0	0	0	30
55	439	4	0	1	61	0	0	0	0	0	0	0	0	0	0	0	0	0
55	440	1	0	0	62	4	1	0	1	0	2	0	1	0	0	0	1	15
55	440	2	0	0	62	1	3	1	0	0	1	1	0	0	1	1	1	30
55	440	3	1	0	62	5	3	0	0	1	3	0	0	1	0	0	0	2
55	440	4	0	1	62	0	0	0	0	0	0	0	0	0	0	0	0	0
56	441	1	0	0	56	3	2	1	0	0	3	0	0	1	0	0	0	30
56	441	2	0	0	56	1	2	0	0	1	1	1	0	0	1	1	1	2
56	441	3	0	0	56	3	1	0	1	0	2	0	1	0	0	0	0	22
56	441	4	1	1	56	0	0	0	0	0	0	0	0	0	0	0	0	0
56	442	1	0	0	57	4	1	0	1	0	1	1	0	0	1	1	0	5
56	442	2	0	0	57	3	1	0	1	0	2	0	1	0	0	1	1	10
56	442	3	0	0	57	2	2	1	0	0	2	0	1	0	0	0	0	30
56	442	4	1	1	57	0	0	0	0	0	0	0	0	0	0	0	0	0
56	443	1	0	0	58	2	1	0	1	0	2	0	1	0	1	0	0	15
56	443	2	0	0	58	2	3	0	0	1	3	0	0	1	1	1	1	30
56	443	3	1	0	58	3	3	1	0	0	1	1	0	0	0	0	0	2
56	443	4	0	1	58	0	0	0	0	0	0	0	0	0	0	0	0	0
56	444	1	0	0	59	3	2	1	0	0	2	0	1	0	0	1	0	15
56	444	2	0	0	59	1	3	0	0	1	3	0	0	1	1	0	1	22
56	444	3	1	0	59	5	2	1	0	0	2	0	1	0	0	0	0	5
56	444	4	0	1	59	0	0	0	0	0	0	0	0	0	0	0	0	0
56	445	1	0	0	60	4	1	0	1	0	2	0	1	0	1	0	0	5
56	445	2	0	0	60	2	2	0	0	1	1	1	0	0	1	1	0	22
56	445	3	1	0	60	4	2	1	0	0	3	0	0	1	0	0	0	5
56	445	4	0	1	60	0	0	0	0	0	0	0	0	0	0	0	0	0
56	446	1	0	0	61	5	3	1	0	0	3	0	0	1	0	0	1	30
56	446	2	0	0	61	4	1	0	1	0	2	0	1	0	1	1	0	10
56	446	3	1	0	61	1	3	0	0	1	1	1	0	0	0	0	0	5
56	446	4	0	1	61	0	0	0	0	0	0	0	0	0	0	0	0	0
56	447	1	0	0	62	3	1	0	0	1	2	0	1	0	1	0	1	10
56	447	2	0	0	62	5	1	0	0	1	2	0	1	0	1	0	1	2
56	447	3	0	0	62	1	2	1	0	0	1	1	0	0	0	0	0	30
56	447	4	1	1	62	0	0	0	0	0	0	0	0	0	0	0	0	0
56	448	1	0	0	63	4	1	0	1	0	2	0	1	0	0	0	1	15
56	448	2	0	0	63	1	3	1	0	0	1	1	0	0	1	1	1	30
56	448	3	1	0	63	5	3	0	0	1	3	0	0	1	0	0	0	2
56	448	4	0	1	63	0	0	0	0	0	0	0	0	0	0	0	0	0
57	449	1	1	0	57	1	3	0	0	1	3	0	0	1	1	1	0	30
57	449	2	0	0	57	4	1	0	1	0	2	0	1	0	0	0	0	15
57	449	3	0	0	57	3	3	1	0	0	1	1	0	0	0	0	0	2
57	449	4	0	1	57	0	0	0	0	0	0	0	0	0	0	0	0	0
57	450	1	1	0	58	4	3	0	0	1	1	1	0	0	0	1	0	10
57	450	2	0	0	58	2	3	1	0	0	3	0	0	1	1	0	1	5
57	450	3	0	0	58	2	1	0	1	0	2	0	1	0	0	0	0	5
57	450	4	0	1	58	0	0	0	0	0	0	0	0	0	0	0	0	0
57	451	1	1	0	59	5	3	0	0	1	3	0	0	1	1	1	0	2
57	451	2	0	0	59	2	3	1	0	0	1	1	0	0	0	0	1	22
57	451	3	0	0	59	4	2	0	1	0	3	0	0	1	0	0	0	22
57	451	4	0	1	59	0	0	0	0	0	0	0	0	0	0	0	0	0
57	452	1	1	0	60	1	2	1	0	0	3	0	0	1	1	0	1	15
57	452	2	0	0	60	4	1	0	0	1	2	0	1	0	0	0	0	5
57	452	3	0	0	60	5	2	0	1	0	1	1	0	0	0	0	0	10
57	452	4	0	1	60	0	0	0	0	0	0	0	0	0	0	0	0	0
57	453	1	0	0	61	2	1	0	1	0	2	0	1	0	0	0	0	22
57	453	2	1	0	61	3	2	0	1	0	3	0	0	1	1	1	1	2
57	453	3	0	0	61	1	2	0	0	1	1	1	0	0	0	0	0	30
57	453	4	0	1	61	0	0	0	0	0	0	0	0	0	0	0	0	0
57	454	1	1	0	62	5	1	1	0	0	1	1	0	0	1	1	1	30
57	454	2	0	0	62	2	1	0	1	0	1	1	0	0	0	1	0	5
57	454	3	0	0	62	2	1	0	0	1	2	0	1	0	0	0	0	10
57	454	4	0	1	62	0	0	0	0	0	0	0	0	0	0	0	0	0
57	455	1	0	0	63	1	2	0	0	1	3	0	0	1	0	0	1	2
57	455	2	1	0	63	5	2	1	0	0	1	1	0	0	1	1	0	22
57	455	3	0	0	63	4	1	0	1	0	1	1	0	0	0	0	0	10
57	455	4	0	1	63	0	0	0	0	0	0	0	0	0	0	0	0	0
57	456	1	1	0	64	3	3	1	0	0	1	1	0	0	0	1	1	2
57	456	2	0	0	64	3	2	0	1	0	2	0	1	0	0	0	0	10
57	456	3	0	0	64	2	3	0	0	1	3	0	0	1	0	0	0	30
57	456	4	0	1	64	0	0	0	0	0	0	0	0	0	0	0	0	0
58	457	1	0	0	58	1	1	1	0	0	1	1	0	0	1	0	0	22
58	457	2	1	0	58	1	1	1	0	0	2	0	1	0	0	1	1	5
58	457	3	0	0	58	5	1	0	0	1	2	0	1	0	0	0	0	15
58	457	4	0	1	58	0	0	0	0	0	0	0	0	0	0	0	0	0
58	458	1	1	0	59	2	2	0	0	1	3	0	0	1	0	1	1	22
58	458	2	0	0	59	4	2	1	0	0	1	1	0	0	1	0	0	2
58	458	3	0	0	59	4	1	0	1	0	2	0	1	0	0	0	0	15
58	458	4	0	1	59	0	0	0	0	0	0	0	0	0	0	0	0	0
58	459	1	1	0	60	4	2	0	1	0	1	1	0	0	0	1	0	10
58	459	2	0	0	60	3	3	0	0	1	1	1	0	0	0	0	1	30
58	459	3	0	0	60	1	3	1	0	0	3	0	0	1	0	0	0	2
58	459	4	0	1	60	0	0	0	0	0	0	0	0	0	0	0	0	0
58	460	1	0	0	61	2	3	0	1	0	2	0	1	0	0	1	1	5
58	460	2	1	0	61	5	3	0	0	1	3	0	0	1	1	0	0	15
58	460	3	0	0	61	3	2	0	0	1	1	1	0	0	0	0	0	15
58	460	4	0	1	61	0	0	0	0	0	0	0	0	0	0	0	0	0
58	461	1	1	0	62	2	3	1	0	0	3	0	0	1	1	1	0	10
58	461	2	0	0	62	3	3	0	1	0	1	1	0	0	0	0	1	15
58	461	3	0	0	62	2	3	0	0	1	1	1	0	0	0	0	0	22
58	461	4	0	1	62	0	0	0	0	0	0	0	0	0	0	0	0	0
58	462	1	0	0	63	3	2	0	1	0	1	1	0	0	1	0	1	22
58	462	2	1	0	63	1	2	1	0	0	3	0	0	1	0	1	0	10
58	462	3	0	0	63	3	1	0	1	0	2	0	1	0	0	0	0	15
58	462	4	0	1	63	0	0	0	0	0	0	0	0	0	0	0	0	0
58	463	1	0	0	64	1	2	0	0	1	1	1	0	0	1	0	1	2
58	463	2	1	0	64	5	2	1	0	0	3	0	0	1	0	1	0	30
58	463	3	0	0	64	4	1	0	1	0	2	0	1	0	0	0	0	10
58	463	4	0	1	64	0	0	0	0	0	0	0	0	0	0	0	0	0
58	464	1	1	0	65	5	3	0	0	1	2	0	1	0	0	1	1	5
58	464	2	0	0	65	4	1	0	1	0	2	0	1	0	0	0	0	15
58	464	3	0	0	65	1	3	1	0	0	2	0	1	0	0	0	0	22
58	464	4	0	1	65	0	0	0	0	0	0	0	0	0	0	0	0	0
59	465	1	0	0	59	1	3	0	0	1	3	0	0	1	1	1	0	30
59	465	2	0	0	59	4	1	0	1	0	2	0	1	0	0	0	0	15
59	465	3	1	0	59	3	3	1	0	0	1	1	0	0	0	0	0	2
59	465	4	0	1	59	0	0	0	0	0	0	0	0	0	0	0	0	0
59	466	1	1	0	60	4	3	0	0	1	1	1	0	0	0	1	0	10
59	466	2	0	0	60	2	3	1	0	0	3	0	0	1	1	0	1	5
59	466	3	0	0	60	2	1	0	1	0	2	0	1	0	0	0	0	5
59	466	4	0	1	60	0	0	0	0	0	0	0	0	0	0	0	0	0
59	467	1	1	0	61	5	3	0	0	1	3	0	0	1	1	1	0	2
59	467	2	0	0	61	2	3	1	0	0	1	1	0	0	0	0	1	22
59	467	3	0	0	61	4	2	0	1	0	3	0	0	1	0	0	0	22
59	467	4	0	1	61	0	0	0	0	0	0	0	0	0	0	0	0	0
59	468	1	0	0	62	1	2	1	0	0	3	0	0	1	1	0	1	15
59	468	2	1	0	62	4	1	0	0	1	2	0	1	0	0	0	0	5
59	468	3	0	0	62	5	2	0	1	0	1	1	0	0	0	0	0	10
59	468	4	0	1	62	0	0	0	0	0	0	0	0	0	0	0	0	0
59	469	1	0	0	63	2	1	0	1	0	2	0	1	0	0	0	0	22
59	469	2	1	0	63	3	2	0	1	0	3	0	0	1	1	1	1	2
59	469	3	0	0	63	1	2	0	0	1	1	1	0	0	0	0	0	30
59	469	4	0	1	63	0	0	0	0	0	0	0	0	0	0	0	0	0
59	470	1	0	0	64	5	1	1	0	0	1	1	0	0	1	1	1	30
59	470	2	1	0	64	2	1	0	1	0	1	1	0	0	0	1	0	5
59	470	3	0	0	64	2	1	0	0	1	2	0	1	0	0	0	0	10
59	470	4	0	1	64	0	0	0	0	0	0	0	0	0	0	0	0	0
59	471	1	1	0	65	1	2	0	0	1	3	0	0	1	0	0	1	2
59	471	2	0	0	65	5	2	1	0	0	1	1	0	0	1	1	0	22
59	471	3	0	0	65	4	1	0	1	0	1	1	0	0	0	0	0	10
59	471	4	0	1	65	0	0	0	0	0	0	0	0	0	0	0	0	0
59	472	1	1	0	66	3	3	1	0	0	1	1	0	0	0	1	1	2
59	472	2	0	0	66	3	2	0	1	0	2	0	1	0	0	0	0	10
59	472	3	0	0	66	2	3	0	0	1	3	0	0	1	0	0	0	30
59	472	4	0	1	66	0	0	0	0	0	0	0	0	0	0	0	0	0
60	473	1	0	0	60	1	3	0	0	1	3	0	0	1	1	1	0	30
60	473	2	1	0	60	4	1	0	1	0	2	0	1	0	0	0	0	15
60	473	3	0	0	60	3	3	1	0	0	1	1	0	0	0	0	0	2
60	473	4	0	1	60	0	0	0	0	0	0	0	0	0	0	0	0	0
60	474	1	0	0	61	4	3	0	0	1	1	1	0	0	0	1	0	10
60	474	2	0	0	61	2	3	1	0	0	3	0	0	1	1	0	1	5
60	474	3	1	0	61	2	1	0	1	0	2	0	1	0	0	0	0	5
60	474	4	0	1	61	0	0	0	0	0	0	0	0	0	0	0	0	0
60	475	1	0	0	62	5	3	0	0	1	3	0	0	1	1	1	0	2
60	475	2	1	0	62	2	3	1	0	0	1	1	0	0	0	0	1	22
60	475	3	0	0	62	4	2	0	1	0	3	0	0	1	0	0	0	22
60	475	4	0	1	62	0	0	0	0	0	0	0	0	0	0	0	0	0
60	476	1	0	0	63	1	2	1	0	0	3	0	0	1	1	0	1	15
60	476	2	1	0	63	4	1	0	0	1	2	0	1	0	0	0	0	5
60	476	3	0	0	63	5	2	0	1	0	1	1	0	0	0	0	0	10
60	476	4	0	1	63	0	0	0	0	0	0	0	0	0	0	0	0	0
60	477	1	1	0	64	2	1	0	1	0	2	0	1	0	0	0	0	22
60	477	2	0	0	64	3	2	0	1	0	3	0	0	1	1	1	1	2
60	477	3	0	0	64	1	2	0	0	1	1	1	0	0	0	0	0	30
60	477	4	0	1	64	0	0	0	0	0	0	0	0	0	0	0	0	0
60	478	1	0	0	65	5	1	1	0	0	1	1	0	0	1	1	1	30
60	478	2	1	0	65	2	1	0	1	0	1	1	0	0	0	1	0	5
60	478	3	0	0	65	2	1	0	0	1	2	0	1	0	0	0	0	10
60	478	4	0	1	65	0	0	0	0	0	0	0	0	0	0	0	0	0
60	479	1	0	0	66	1	2	0	0	1	3	0	0	1	0	0	1	2
60	479	2	0	0	66	5	2	1	0	0	1	1	0	0	1	1	0	22
60	479	3	1	0	66	4	1	0	1	0	1	1	0	0	0	0	0	10
60	479	4	0	1	66	0	0	0	0	0	0	0	0	0	0	0	0	0
60	480	1	0	0	67	3	3	1	0	0	1	1	0	0	0	1	1	2
60	480	2	1	0	67	3	2	0	1	0	2	0	1	0	0	0	0	10
60	480	3	0	0	67	2	3	0	0	1	3	0	0	1	0	0	0	30
60	480	4	0	1	67	0	0	0	0	0	0	0	0	0	0	0	0	0
61	481	1	0	0	61	1	3	0	0	1	3	0	0	1	1	1	0	30
61	481	2	0	0	61	4	1	0	1	0	2	0	1	0	0	0	0	15
61	481	3	0	0	61	3	3	1	0	0	1	1	0	0	0	0	0	2
61	481	4	1	1	61	0	0	0	0	0	0	0	0	0	0	0	0	0
61	482	1	0	0	62	4	3	0	0	1	1	1	0	0	0	1	0	10
61	482	2	0	0	62	2	3	1	0	0	3	0	0	1	1	0	1	5
61	482	3	0	0	62	2	1	0	1	0	2	0	1	0	0	0	0	5
61	482	4	1	1	62	0	0	0	0	0	0	0	0	0	0	0	0	0
61	483	1	0	0	63	5	3	0	0	1	3	0	0	1	1	1	0	2
61	483	2	0	0	63	2	3	1	0	0	1	1	0	0	0	0	1	22
61	483	3	0	0	63	4	2	0	1	0	3	0	0	1	0	0	0	22
61	483	4	1	1	63	0	0	0	0	0	0	0	0	0	0	0	0	0
61	484	1	0	0	64	1	2	1	0	0	3	0	0	1	1	0	1	15
61	484	2	0	0	64	4	1	0	0	1	2	0	1	0	0	0	0	5
61	484	3	0	0	64	5	2	0	1	0	1	1	0	0	0	0	0	10
61	484	4	1	1	64	0	0	0	0	0	0	0	0	0	0	0	0	0
61	485	1	0	0	65	2	1	0	1	0	2	0	1	0	0	0	0	22
61	485	2	0	0	65	3	2	0	1	0	3	0	0	1	1	1	1	2
61	485	3	0	0	65	1	2	0	0	1	1	1	0	0	0	0	0	30
61	485	4	1	1	65	0	0	0	0	0	0	0	0	0	0	0	0	0
61	486	1	0	0	66	5	1	1	0	0	1	1	0	0	1	1	1	30
61	486	2	0	0	66	2	1	0	1	0	1	1	0	0	0	1	0	5
61	486	3	0	0	66	2	1	0	0	1	2	0	1	0	0	0	0	10
61	486	4	1	1	66	0	0	0	0	0	0	0	0	0	0	0	0	0
61	487	1	0	0	67	1	2	0	0	1	3	0	0	1	0	0	1	2
61	487	2	0	0	67	5	2	1	0	0	1	1	0	0	1	1	0	22
61	487	3	0	0	67	4	1	0	1	0	1	1	0	0	0	0	0	10
61	487	4	1	1	67	0	0	0	0	0	0	0	0	0	0	0	0	0
61	488	1	0	0	68	3	3	1	0	0	1	1	0	0	0	1	1	2
61	488	2	0	0	68	3	2	0	1	0	2	0	1	0	0	0	0	10
61	488	3	0	0	68	2	3	0	0	1	3	0	0	1	0	0	0	30
61	488	4	1	1	68	0	0	0	0	0	0	0	0	0	0	0	0	0
62	489	1	0	0	62	1	1	1	0	0	1	1	0	0	1	0	0	22
62	489	2	1	0	62	1	1	1	0	0	2	0	1	0	0	1	1	5
62	489	3	0	0	62	5	1	0	0	1	2	0	1	0	0	0	0	15
62	489	4	0	1	62	0	0	0	0	0	0	0	0	0	0	0	0	0
62	490	1	0	0	63	2	2	0	0	1	3	0	0	1	0	1	1	22
62	490	2	1	0	63	4	2	1	0	0	1	1	0	0	1	0	0	2
62	490	3	0	0	63	4	1	0	1	0	2	0	1	0	0	0	0	15
62	490	4	0	1	63	0	0	0	0	0	0	0	0	0	0	0	0	0
62	491	1	0	0	64	4	2	0	1	0	1	1	0	0	0	1	0	10
62	491	2	1	0	64	3	3	0	0	1	1	1	0	0	0	0	1	30
62	491	3	0	0	64	1	3	1	0	0	3	0	0	1	0	0	0	2
62	491	4	0	1	64	0	0	0	0	0	0	0	0	0	0	0	0	0
62	492	1	1	0	65	2	3	0	1	0	2	0	1	0	0	1	1	5
62	492	2	0	0	65	5	3	0	0	1	3	0	0	1	1	0	0	15
62	492	3	0	0	65	3	2	0	0	1	1	1	0	0	0	0	0	15
62	492	4	0	1	65	0	0	0	0	0	0	0	0	0	0	0	0	0
62	493	1	0	0	66	2	3	1	0	0	3	0	0	1	1	1	0	10
62	493	2	1	0	66	3	3	0	1	0	1	1	0	0	0	0	1	15
62	493	3	0	0	66	2	3	0	0	1	1	1	0	0	0	0	0	22
62	493	4	0	1	66	0	0	0	0	0	0	0	0	0	0	0	0	0
62	494	1	0	0	67	3	2	0	1	0	1	1	0	0	1	0	1	22
62	494	2	1	0	67	1	2	1	0	0	3	0	0	1	0	1	0	10
62	494	3	0	0	67	3	1	0	1	0	2	0	1	0	0	0	0	15
62	494	4	0	1	67	0	0	0	0	0	0	0	0	0	0	0	0	0
62	495	1	1	0	68	1	2	0	0	1	1	1	0	0	1	0	1	2
62	495	2	0	0	68	5	2	1	0	0	3	0	0	1	0	1	0	30
62	495	3	0	0	68	4	1	0	1	0	2	0	1	0	0	0	0	10
62	495	4	0	1	68	0	0	0	0	0	0	0	0	0	0	0	0	0
62	496	1	1	0	69	5	3	0	0	1	2	0	1	0	0	1	1	5
62	496	2	0	0	69	4	1	0	1	0	2	0	1	0	0	0	0	15
62	496	3	0	0	69	1	3	1	0	0	2	0	1	0	0	0	0	22
62	496	4	0	1	69	0	0	0	0	0	0	0	0	0	0	0	0	0
63	497	1	0	0	63	1	1	1	0	0	1	1	0	0	1	0	0	22
63	497	2	1	0	63	1	1	1	0	0	2	0	1	0	0	1	1	5
63	497	3	0	0	63	5	1	0	0	1	2	0	1	0	0	0	0	15
63	497	4	0	1	63	0	0	0	0	0	0	0	0	0	0	0	0	0
63	498	1	0	0	64	2	2	0	0	1	3	0	0	1	0	1	1	22
63	498	2	1	0	64	4	2	1	0	0	1	1	0	0	1	0	0	2
63	498	3	0	0	64	4	1	0	1	0	2	0	1	0	0	0	0	15
63	498	4	0	1	64	0	0	0	0	0	0	0	0	0	0	0	0	0
63	499	1	0	0	65	4	2	0	1	0	1	1	0	0	0	1	0	10
63	499	2	0	0	65	3	3	0	0	1	1	1	0	0	0	0	1	30
63	499	3	1	0	65	1	3	1	0	0	3	0	0	1	0	0	0	2
63	499	4	0	1	65	0	0	0	0	0	0	0	0	0	0	0	0	0
63	500	1	1	0	66	2	3	0	1	0	2	0	1	0	0	1	1	5
63	500	2	0	0	66	5	3	0	0	1	3	0	0	1	1	0	0	15
63	500	3	0	0	66	3	2	0	0	1	1	1	0	0	0	0	0	15
[truncated: 33,105 more rows]

## Sheet: Data Norway
ID	CS	Alt	Choice	SQ	Forest_type	Age	AVL	AVM	AVH	DWL	DWM	DWH	Bear	Lynx	Wolf	Wolver	Distance
1	1	1	1	0	2	70	0	0	1	0	1	1	1	0	1	1	30
1	1	2	0	0	1	70	1	0	0	0	1	0	0	1	0	0	10
1	1	3	0	0	1	40	1	0	0	0	1	0	0	0	0	0	5
1	1	4	0	1	0	0	0	0	0	0	0	0	0	0	0	0	0
1	2	1	1	0	2	70	1	0	0	1	0	1	1	1	0	1	15
1	2	2	0	0	1	70	1	0	0	0	0	0	0	0	1	1	30
1	2	3	0	0	2	100	0	0	1	0	0	0	0	0	0	0	2
1	2	4	0	1	0	0	0	0	0	0	0	0	0	0	0	0	0
1	3	1	1	0	2	100	0	1	0	0	1	1	1	0	1	0	2
1	3	2	0	0	1	100	0	1	0	1	0	0	0	1	0	1	30
1	3	3	0	0	1	40	1	0	0	1	0	0	0	0	0	0	15
1	3	4	0	1	0	0	0	0	0	0	0	0	0	0	0	0	0
1	4	1	0	0	1	40	0	0	1	0	1	0	0	1	0	1	22
1	4	2	1	0	2	40	0	0	1	1	0	1	1	0	1	0	10
1	4	3	0	0	1	40	0	1	0	0	1	0	0	0	0	0	2
1	4	4	0	1	0	0	0	0	0	0	0	0	0	0	0	0	0
1	5	1	0	0	2	70	0	1	0	0	0	0	0	0	1	0	10
1	5	2	1	0	2	70	1	0	0	0	1	1	1	1	1	1	22
1	5	3	0	0	1	100	0	0	1	0	1	0	0	0	0	0	30
1	5	4	0	1	0	0	0	0	0	0	0	0	0	0	0	0	0
1	6	1	0	0	1	40	1	0	0	1	0	0	0	1	0	0	5
1	6	2	1	0	2	100	1	0	0	0	1	1	0	0	1	1	15
1	6	3	0	0	1	100	0	1	0	1	0	0	0	0	0	0	10
1	6	4	0	1	0	0	0	0	0	0	0	0	0	0	0	0	0
1	7	1	0	0	2	70	0	0	1	0	1	0	0	1	0	0	10
1	7	2	0	0	2	100	0	0	1	0	0	0	1	1	1	1	5
1	7	3	1	0	2	100	0	1	0	1	0	1	0	0	0	0	30
1	7	4	0	1	0	0	0	0	0	0	0	0	0	0	0	0	0
1	8	1	0	0	1	40	0	1	0	1	0	0	1	1	0	1	22
1	8	2	0	0	1	40	0	1	0	1	0	0	0	0	1	0	5
1	8	3	1	0	2	40	0	0	1	0	1	1	0	0	0	0	10
1	8	4	0	1	0	0	0	0	0	0	0	0	0	0	0	0	0
2	1	1	1	0	2	40	1	0	0	0	1	1	0	0	1	0	2
2	1	2	0	0	1	40	0	1	0	0	1	0	1	1	0	1	15
2	1	3	0	0	2	70	1	0	0	1	0	0	0	0	0	0	22
2	1	4	0	1	0	0	0	0	0	0	0	0	0	0	0	0	0
2	2	1	1	0	2	100	0	0	1	0	1	1	1	1	0	0	22
2	2	2	0	0	2	70	1	0	0	0	1	0	0	1	0	1	22
2	2	3	0	0	1	100	0	1	0	1	0	0	0	0	0	0	2
2	2	4	0	1	0	0	0	0	0	0	0	0	0	0	0	0	0
2	3	1	1	0	1	100	1	0	0	0	0	1	0	1	1	1	15
2	3	2	0	0	2	70	0	1	0	0	1	0	1	0	1	0	30
2	3	3	0	0	1	70	0	0	1	1	0	0	0	0	0	0	5
2	3	4	0	1	0	0	0	0	0	0	0	0	0	0	0	0	0
2	4	1	1	0	2	100	0	1	0	1	0	1	1	0	0	1	5
2	4	2	0	0	1	100	0	0	1	0	1	0	0	1	1	0	30
2	4	3	0	0	1	40	1	0	0	0	1	0	0	0	0	0	5
2	4	4	0	1	0	0	0	0	0	0	0	0	0	0	0	0	0
2	5	1	1	0	2	100	0	1	0	0	0	1	0	1	0	0	30
2	5	2	0	0	1	100	0	0	1	1	0	0	1	0	0	0	2
2	5	3	0	0	2	70	1	0	0	0	0	0	0	0	0	0	10
2	5	4	0	1	0	0	0	0	0	0	0	0	0	0	0	0	0
2	6	1	1	0	2	40	1	0	0	1	0	1	0	1	1	1	2
2	6	2	0	0	1	40	0	0	1	1	0	0	1	0	0	0	22
2	6	3	0	0	1	40	1	0	0	0	1	0	0	0	0	0	22
2	6	4	0	1	0	0	0	0	0	0	0	0	0	0	0	0	0
2	7	1	0	0	1	70	0	1	0	0	1	0	1	1	0	1	15
2	7	2	1	0	2	40	0	1	0	0	1	1	0	0	1	0	5
2	7	3	0	0	2	70	0	0	1	0	1	0	0	0	0	0	22
2	7	4	0	1	0	0	0	0	0	0	0	0	0	0	0	0	0
2	8	1	0	0	1	70	0	0	1	0	0	0	1	0	0	0	5
2	8	2	1	0	2	100	0	1	0	1	0	1	0	1	0	1	5
2	8	3	0	0	1	100	0	1	0	0	0	0	0	0	0	0	30
2	8	4	0	1	0	0	0	0	0	0	0	0	0	0	0	0	0
3	1	1	1	0	2	70	1	0	0	1	0	1	1	1	0	1	15
3	1	2	0	0	1	70	1	0	0	0	0	1	0	0	1	1	30
3	1	3	0	0	2	100	0	0	1	0	0	1	0	0	0	0	2
3	1	4	0	1	0	0	0	0	0	0	0	0	0	0	0	0	0
3	2	1	1	0	2	100	0	1	0	0	1	1	1	0	1	0	2
3	2	2	0	0	1	100	0	1	0	1	0	0	0	1	0	1	30
3	2	3	0	0	1	40	1	0	0	1	0	0	0	0	0	0	15
3	2	4	0	1	0	0	0	0	0	0	0	0	0	0	0	0	0
3	3	1	1	0	1	40	1	0	0	1	0	1	0	1	0	0	5
3	3	2	0	0	2	100	1	0	0	0	1	0	0	0	1	1	15
3	3	3	0	0	1	100	0	1	0	1	0	0	0	0	0	0	10
3	3	4	0	1	0	0	0	0	0	0	0	0	0	0	0	0	0
3	4	1	1	0	1	40	0	1	0	1	0	1	1	1	0	1	22
3	4	2	0	0	1	40	0	1	0	1	0	0	0	0	1	0	5
3	4	3	0	0	2	40	0	0	1	0	1	0	0	0	0	0	10
3	4	4	0	1	0	0	0	0	0	0	0	0	0	0	0	0	0
3	5	1	0	0	2	70	0	0	1	0	1	0	1	0	1	1	30
3	5	2	1	0	1	70	1	0	0	0	1	1	0	1	0	0	10
3	5	3	0	0	1	40	1	0	0	0	1	0	0	0	0	0	5
3	5	4	0	1	0	0	0	0	0	0	0	0	0	0	0	0	0
3	6	1	0	0	1	40	0	0	1	0	1	0	0	1	0	1	22
3	6	2	1	0	2	40	0	0	1	1	0	1	1	0	1	0	10
3	6	3	0	0	1	40	0	1	0	0	1	0	0	0	0	0	2
3	6	4	0	1	0	0	0	0	0	0	0	0	0	0	0	0	0
3	7	1	0	0	2	70	0	1	0	0	0	1	0	0	1	0	10
3	7	2	1	0	2	70	1	0	0	0	1	1	1	1	1	1	22
3	7	3	0	0	1	100	0	0	1	0	1	0	0	0	0	0	30
3	7	4	0	1	0	0	0	0	0	0	0	0	0	0	0	0	0
3	8	1	0	0	2	70	0	0	1	0	1	0	0	1	0	0	10
3	8	2	1	0	2	100	0	0	1	0	0	1	1	1	1	1	5
3	8	3	0	0	2	100	0	1	0	1	0	0	0	0	0	0	30
3	8	4	0	1	0	0	0	0	0	0	0	0	0	0	0	0	0
4	1	1	1	0	2	100	0	1	0	0	1	0	1	0	1	0	2
4	1	2	0	0	1	100	0	1	0	1	0	0	0	1	0	1	30
4	1	3	0	0	1	40	1	0	0	1	0	0	0	0	0	0	15
4	1	4	0	1	0	0	0	0	0	0	0	0	0	0	0	0	0
4	2	1	1	0	1	40	1	0	0	1	0	0	0	1	0	0	5
4	2	2	0	0	2	100	1	0	0	0	1	0	0	0	1	1	15
4	2	3	0	0	1	100	0	1	0	1	0	0	0	0	0	0	10
4	2	4	0	1	0	0	0	0	0	0	0	0	0	0	0	0	0
4	3	1	0	0	2	70	0	0	1	0	1	0	1	0	1	1	30
4	3	2	1	0	1	70	1	0	0	0	1	0	0	1	0	0	10
4	3	3	0	0	1	40	1	0	0	0	1	0	0	0	0	0	5
4	3	4	0	1	0	0	0	0	0	0	0	0	0	0	0	0	0
4	4	1	0	0	1	40	0	0	1	0	1	0	0	1	0	1	22
4	4	2	1	0	2	40	0	0	1	1	0	0	1	0	1	0	10
4	4	3	0	0	1	40	0	1	0	0	1	0	0	0	0	0	2
4	4	4	0	1	0	0	0	0	0	0	0	0	0	0	0	0	0
4	5	1	0	0	2	70	0	1	0	0	0	1	0	0	1	0	10
4	5	2	1	0	2	70	1	0	0	0	1	0	1	1	1	1	22
4	5	3	0	0	1	100	0	0	1	0	1	0	0	0	0	0	30
4	5	4	0	1	0	0	0	0	0	0	0	0	0	0	0	0	0
4	6	1	0	0	2	70	0	0	1	0	1	0	0	1	0	0	10
4	6	2	1	0	2	100	0	0	1	0	0	1	1	1	1	1	5
4	6	3	0	0	2	100	0	1	0	1	0	0	0	0	0	0	30
4	6	4	0	1	0	0	0	0	0	0	0	0	0	0	0	0	0
4	7	1	0	0	1	40	0	1	0	1	0	0	1	1	0	1	22
4	7	2	1	0	1	40	0	1	0	1	0	0	0	0	1	0	5
4	7	3	0	0	2	40	0	0	1	0	1	0	0	0	0	0	10
4	7	4	0	1	0	0	0	0	0	0	0	0	0	0	0	0	0
4	8	1	0	0	2	70	1	0	0	1	0	0	1	1	0	1	15
4	8	2	0	0	1	70	1	0	0	0	0	1	0	0	1	1	30
4	8	3	1	0	2	100	0	0	1	0	0	1	0	0	0	0	2
4	8	4	0	1	0	0	0	0	0	0	0	0	0	0	0	0	0
5	1	1	1	0	2	70	0	0	1	0	1	0	1	0	1	1	30
5	1	2	0	0	1	70	1	0	0	0	1	0	0	1	0	0	10
5	1	3	0	0	1	40	1	0	0	0	1	0	0	0	0	0	5
5	1	4	0	1	0	0	0	0	0	0	0	0	0	0	0	0	0
5	2	1	1	0	2	70	0	1	0	0	0	1	0	0	1	0	10
5	2	2	0	0	2	70	1	0	0	0	1	0	1	1	1	1	22
5	2	3	0	0	1	100	0	0	1	0	1	0	0	0	0	0	30
5	2	4	0	1	0	0	0	0	0	0	0	0	0	0	0	0	0
5	3	1	1	0	2	100	0	1	0	0	1	0	1	0	1	0	2
5	3	2	0	0	1	100	0	1	0	1	0	0	0	1	0	1	30
5	3	3	0	0	1	40	1	0	0	1	0	0	0	0	0	0	15
5	3	4	0	1	0	0	0	0	0	0	0	0	0	0	0	0	0
5	4	1	0	0	1	40	0	0	1	0	1	0	0	1	0	1	22
5	4	2	1	0	2	40	0	0	1	1	0	0	1	0	1	0	10
5	4	3	0	0	1	40	0	1	0	0	1	0	0	0	0	0	2
5	4	4	0	1	0	0	0	0	0	0	0	0	0	0	0	0	0
5	5	1	0	0	2	70	1	0	0	1	0	0	1	1	0	1	15
5	5	2	1	0	1	70	1	0	0	0	0	1	0	0	1	1	30
5	5	3	0	0	2	100	0	0	1	0	0	1	0	0	0	0	2
5	5	4	0	1	0	0	0	0	0	0	0	0	0	0	0	0	0
5	6	1	0	0	2	70	0	0	1	0	1	0	0	1	0	0	10
5	6	2	1	0	2	100	0	0	1	0	0	1	1	1	1	1	5
5	6	3	0	0	2	100	0	1	0	1	0	0	0	0	0	0	30
5	6	4	0	1	0	0	0	0	0	0	0	0	0	0	0	0	0
5	7	1	0	0	1	40	1	0	0	1	0	0	0	1	0	0	5
5	7	2	1	0	2	100	1	0	0	0	1	0	0	0	1	1	15
5	7	3	0	0	1	100	0	1	0	1	0	0	0	0	0	0	10
5	7	4	0	1	0	0	0	0	0	0	0	0	0	0	0	0	0
5	8	1	0	0	1	40	0	1	0	1	0	0	1	1	0	1	22
5	8	2	1	0	1	40	0	1	0	1	0	0	0	0	1	0	5
5	8	3	0	0	2	40	0	0	1	0	1	0	0	0	0	0	10
5	8	4	0	1	0	0	0	0	0	0	0	0	0	0	0	0	0
6	1	1	1	0	1	100	0	1	0	1	0	0	0	0	1	1	10
6	1	2	0	0	1	40	1	0	0	1	0	0	1	1	0	1	15
6	1	3	0	0	2	100	0	0	1	0	0	1	0	0	0	0	15
6	1	4	0	1	0	0	0	0	0	0	0	0	0	0	0	0	0
6	2	1	1	0	1	40	1	0	0	0	0	1	1	0	1	1	2
6	2	2	0	0	2	40	0	0	1	1	0	0	1	0	0	0	22
6	2	3	0	0	2	40	1	0	0	1	0	0	0	0	0	0	15
6	2	4	0	1	0	0	0	0	0	0	0	0	0	0	0	0	0
6	3	1	1	0	1	70	1	0	0	0	1	0	0	0	1	1	30
6	3	2	0	0	1	70	0	0	1	0	1	0	1	1	0	0	2
6	3	3	0	0	2	70	0	1	0	0	0	1	0	0	0	0	15
6	3	4	0	1	0	0	0	0	0	0	0	0	0	0	0	0	0
6	4	1	0	0	2	100	1	0	0	1	0	0	1	1	1	0	30
6	4	2	1	0	1	100	0	0	1	0	0	1	0	0	0	1	2
6	4	3	0	0	2	40	0	0	1	1	0	0	0	0	0	0	10
6	4	4	0	1	0	0	0	0	0	0	0	0	0	0	0	0	0
6	5	1	0	0	1	40	0	0	1	1	0	0	0	0	0	0	5
6	5	2	1	0	2	70	1	0	0	1	0	0	0	1	1	0	2
6	5	3	0	0	2	70	0	1	0	0	0	1	0	0	0	0	30
6	5	4	0	1	0	0	0	0	0	0	0	0	0	0	0	0	0
6	6	1	0	0	1	100	0	0	1	0	0	1	0	0	1	1	15
6	6	2	1	0	2	100	0	1	0	0	0	1	1	1	1	0	10
6	6	3	0	0	2	100	0	0	1	0	1	0	0	0	0	0	5
6	6	4	0	1	0	0	0	0	0	0	0	0	0	0	0	0	0
6	7	1	0	0	1	40	0	1	0	0	1	0	1	0	0	0	10
6	7	2	1	0	2	70	0	1	0	0	0	1	1	0	1	1	10
6	7	3	0	0	1	70	1	0	0	0	1	0	0	0	0	0	22
6	7	4	0	1	0	0	0	0	0	0	0	0	0	0	0	0	0
6	8	1	0	0	2	70	0	0	1	1	0	0	1	1	1	0	22
6	8	2	0	0	1	40	1	0	0	1	0	0	0	0	0	1	15
6	8	3	1	0	1	70	0	1	0	0	0	1	0	0	0	0	2
6	8	4	0	1	0	0	0	0	0	0	0	0	0	0	0	0	0
7	1	1	1	0	2	100	1	0	0	1	0	0	1	1	1	0	30
7	1	2	0	0	1	100	0	0	1	0	0	1	0	0	0	1	2
7	1	3	0	0	2	40	0	0	1	1	0	0	0	0	0	0	10
7	1	4	0	1	0	0	0	0	0	0	0	0	0	0	0	0	0
7	2	1	1	0	1	40	1	0	0	0	0	1	1	0	1	1	2
7	2	2	0	0	2	40	0	0	1	1	0	0	1	0	0	0	22
7	2	3	0	0	2	40	1	0	0	1	0	0	0	0	0	0	15
7	2	4	0	1	0	0	0	0	0	0	0	0	0	0	0	0	0
7	3	1	1	0	2	70	0	0	1	1	0	0	1	1	1	0	22
7	3	2	0	0	1	40	1	0	0	1	0	0	0	0	0	1	15
7	3	3	0	0	1	70	0	1	0	0	0	1	0	0	0	0	2
7	3	4	0	1	0	0	0	0	0	0	0	0	0	0	0	0	0
7	4	1	0	0	1	40	0	0	1	1	0	0	0	0	0	0	5
7	4	2	1	0	2	70	1	0	0	1	0	0	0	1	1	0	2
7	4	3	0	0	2	70	0	1	0	0	0	1	0	0	0	0	30
7	4	4	0	1	0	0	0	0	0	0	0	0	0	0	0	0	0
7	5	1	0	0	1	100	0	1	0	1	0	0	0	0	1	1	10
7	5	2	1	0	1	40	1	0	0	1	0	0	1	1	0	1	15
7	5	3	0	0	2	100	0	0	1	0	0	1	0	0	0	0	15
7	5	4	0	1	0	0	0	0	0	0	0	0	0	0	0	0	0
7	6	1	0	0	1	70	1	0	0	0	1	0	0	0	1	1	30
7	6	2	1	0	1	70	0	0	1	0	1	0	1	1	0	0	2
7	6	3	0	0	2	70	0	1	0	0	0	1	0	0	0	0	15
7	6	4	0	1	0	0	0	0	0	0	0	0	0	0	0	0	0
7	7	1	0	0	1	100	0	0	1	0	0	1	0	0	1	1	15
7	7	2	1	0	2	100	0	1	0	0	0	1	1	1	1	0	10
7	7	3	0	0	2	100	0	0	1	0	1	0	0	0	0	0	5
7	7	4	0	1	0	0	0	0	0	0	0	0	0	0	0	0	0
7	8	1	0	0	1	40	0	1	0	0	1	0	1	0	0	0	10
7	8	2	1	0	2	70	0	1	0	0	0	1	1	0	1	1	10
7	8	3	0	0	1	70	1	0	0	0	1	0	0	0	0	0	22
7	8	4	0	1	0	0	0	0	0	0	0	0	0	0	0	0	0
8	1	1	1	0	2	70	0	0	1	0	1	0	1	0	1	1	30
8	1	2	0	0	1	70	1	0	0	0	1	0	0	1	0	0	10
8	1	3	0	0	1	40	1	0	0	0	1	0	0	0	0	0	5
8	1	4	0	1	0	0	0	0	0	0	0	0	0	0	0	0	0
8	2	1	1	0	1	40	0	0	1	0	1	0	0	1	0	1	22
8	2	2	0	0	2	40	0	0	1	1	0	0	1	0	1	0	10
8	2	3	0	0	1	40	0	1	0	0	1	0	0	0	0	0	2
8	2	4	0	1	0	0	0	0	0	0	0	0	0	0	0	0	0
8	3	1	1	0	1	40	1	0	0	1	0	0	0	1	0	0	5
8	3	2	0	0	2	100	1	0	0	0	1	0	0	0	1	1	15
8	3	3	0	0	1	100	0	1	0	1	0	0	0	0	0	0	10
8	3	4	0	1	0	0	0	0	0	0	0	0	0	0	0	0	0
8	4	1	1	0	1	40	0	1	0	1	0	0	1	1	0	1	22
8	4	2	0	0	1	40	0	1	0	1	0	0	0	0	1	0	5
8	4	3	0	0	2	40	0	0	1	0	1	0	0	0	0	0	10
8	4	4	0	1	0	0	0	0	0	0	0	0	0	0	0	0	0
8	5	1	0	0	2	70	0	1	0	0	0	1	0	0	1	0	10
8	5	2	1	0	2	70	1	0	0	0	1	0	1	1	1	1	22
8	5	3	0	0	1	100	0	0	1	0	1	0	0	0	0	0	30
8	5	4	0	1	0	0	0	0	0	0	0	0	0	0	0	0	0
8	6	1	0	0	2	70	1	0	0	1	0	0	1	1	0	1	15
8	6	2	1	0	1	70	1	0	0	0	0	1	0	0	1	1	30
8	6	3	0	0	2	100	0	0	1	0	0	1	0	0	0	0	2
8	6	4	0	1	0	0	0	0	0	0	0	0	0	0	0	0	0
8	7	1	0	0	2	100	0	1	0	0	1	0	1	0	1	0	2
8	7	2	1	0	1	100	0	1	0	1	0	0	0	1	0	1	30
8	7	3	0	0	1	40	1	0	0	1	0	0	0	0	0	0	15
8	7	4	0	1	0	0	0	0	0	0	0	0	0	0	0	0	0
8	8	1	0	0	2	70	0	0	1	0	1	0	0	1	0	0	10
8	8	2	1	0	2	100	0	0	1	0	0	1	1	1	1	1	5
8	8	3	0	0	2	100	0	1	0	1	0	0	0	0	0	0	30
8	8	4	0	1	0	0	0	0	0	0	0	0	0	0	0	0	0
9	1	1	1	0	2	40	1	0	0	0	1	0	0	0	1	0	2
9	1	2	0	0	1	40	0	1	0	0	1	0	1	1	0	1	15
9	1	3	0	0	2	70	1	0	0	1	0	0	0	0	0	0	22
9	1	4	0	1	0	0	0	0	0	0	0	0	0	0	0	0	0
9	2	1	1	0	2	100	0	0	1	0	1	0	1	1	0	0	22
9	2	2	0	0	2	70	1	0	0	0	1	0	0	1	0	1	22
9	2	3	0	0	1	100	0	1	0	1	0	0	0	0	0	0	2
9	2	4	0	1	0	0	0	0	0	0	0	0	0	0	0	0	0
9	3	1	1	0	1	100	1	0	0	0	0	1	0	1	1	1	15
9	3	2	0	0	2	70	0	1	0	0	1	0	1	0	1	0	30
9	3	3	0	0	1	70	0	0	1	1	0	0	0	0	0	0	5
9	3	4	0	1	0	0	0	0	0	0	0	0	0	0	0	0	0
9	4	1	1	0	1	70	0	1	0	0	1	0	1	1	0	1	15
9	4	2	0	0	2	40	0	1	0	0	1	0	0	0	1	0	5
9	4	3	0	0	2	70	0	0	1	0	1	0	0	0	0	0	22
9	4	4	0	1	0	0	0	0	0	0	0	0	0	0	0	0	0
9	5	1	1	0	2	100	0	1	0	1	0	0	1	0	0	1	5
9	5	2	0	0	1	100	0	0	1	0	1	0	0	1	1	0	30
9	5	3	0	0	1	40	1	0	0	0	1	0	0	0	0	0	5
9	5	4	0	1	0	0	0	0	0	0	0	0	0	0	0	0	0
9	6	1	1	0	2	100	0	1	0	0	0	1	0	1	0	0	30
9	6	2	0	0	1	100	0	0	1	1	0	0	1	0	0	0	2
9	6	3	0	0	2	70	1	0	0	0	0	1	0	0	0	0	10
9	6	4	0	1	0	0	0	0	0	0	0	0	0	0	0	0	0
9	7	1	1	0	2	40	1	0	0	1	0	0	0	1	1	1	2
9	7	2	0	0	1	40	0	0	1	1	0	0	1	0	0	0	22
9	7	3	0	0	1	40	1	0	0	0	1	0	0	0	0	0	22
9	7	4	0	1	0	0	0	0	0	0	0	0	0	0	0	0	0
9	8	1	0	0	1	70	0	0	1	0	0	1	1	0	0	0	5
9	8	2	1	0	2	100	0	1	0	1	0	0	0	1	0	1	5
9	8	3	0	0	1	100	0	1	0	0	0	1	0	0	0	0	30
9	8	4	0	1	0	0	0	0	0	0	0	0	0	0	0	0	0
10	1	1	1	0	2	100	1	0	0	1	0	0	1	1	1	0	30
10	1	2	0	0	1	100	0	0	1	0	0	1	0	0	0	1	2
10	1	3	0	0	2	40	0	0	1	1	0	0	0	0	0	0	10
10	1	4	0	1	0	0	0	0	0	0	0	0	0	0	0	0	0
10	2	1	1	0	1	100	0	1	0	1	0	0	0	0	1	1	10
10	2	2	0	0	1	40	1	0	0	1	0	0	1	1	0	1	15
10	2	3	0	0	2	100	0	0	1	0	0	1	0	0	0	0	15
10	2	4	0	1	0	0	0	0	0	0	0	0	0	0	0	0	0
10	3	1	1	0	1	70	1	0	0	0	1	0	0	0	1	1	30
10	3	2	0	0	1	70	0	0	1	0	1	0	1	1	0	0	2
10	3	3	0	0	2	70	0	1	0	0	0	1	0	0	0	0	15
10	3	4	0	1	0	0	0	0	0	0	0	0	0	0	0	0	0
10	4	1	1	0	2	70	0	0	1	1	0	0	1	1	1	0	22
10	4	2	0	0	1	40	1	0	0	1	0	0	0	0	0	1	15
10	4	3	0	0	1	70	0	1	0	0	0	1	0	0	0	0	2
10	4	4	0	1	0	0	0	0	0	0	0	0	0	0	0	0	0
10	5	1	0	0	1	40	0	0	1	1	0	0	0	0	0	0	5
10	5	2	1	0	2	70	1	0	0	1	0	0	0	1	1	0	2
10	5	3	0	0	2	70	0	1	0	0	0	1	0	0	0	0	30
10	5	4	0	1	0	0	0	0	0	0	0	0	0	0	0	0	0
10	6	1	0	0	1	40	1	0	0	0	0	1	1	0	1	1	2
10	6	2	1	0	2	40	0	0	1	1	0	0	1	0	0	0	22
10	6	3	0	0	2	40	1	0	0	1	0	0	0	0	0	0	15
10	6	4	0	1	0	0	0	0	0	0	0	0	0	0	0	0	0
10	7	1	0	0	1	40	0	1	0	0	1	0	1	0	0	0	10
10	7	2	1	0	2	70	0	1	0	0	0	1	1	0	1	1	10
10	7	3	0	0	1	70	1	0	0	0	1	0	0	0	0	0	22
10	7	4	0	1	0	0	0	0	0	0	0	0	0	0	0	0	0
10	8	1	0	0	1	100	0	0	1	0	0	1	0	0	1	1	15
10	8	2	0	0	2	100	0	1	0	0	0	1	1	1	1	0	10
10	8	3	1	0	2	100	0	0	1	0	1	0	0	0	0	0	5
10	8	4	0	1	0	0	0	0	0	0	0	0	0	0	0	0	0
11	1	1	1	0	2	100	0	0	1	0	1	0	1	1	0	0	22
11	1	2	0	0	2	70	1	0	0	0	1	0	0	1	0	1	22
11	1	3	0	0	1	100	0	1	0	1	0	0	0	0	0	0	2
11	1	4	0	1	0	0	0	0	0	0	0	0	0	0	0	0	0
11	2	1	1	0	1	100	1	0	0	0	0	1	0	1	1	1	15
11	2	2	0	0	2	70	0	1	0	0	1	0	1	0	1	0	30
11	2	3	0	0	1	70	0	0	1	1	0	0	0	0	0	0	5
11	2	4	0	1	0	0	0	0	0	0	0	0	0	0	0	0	0
11	3	1	1	0	2	40	1	0	0	1	0	0	0	1	1	1	2
11	3	2	0	0	1	40	0	0	1	1	0	0	1	0	0	0	22
11	3	3	0	0	1	40	1	0	0	0	1	0	0	0	0	0	22
11	3	4	0	1	0	0	0	0	0	0	0	0	0	0	0	0	0
11	4	1	0	0	2	40	1	0	0	0	1	0	0	0	1	0	2
11	4	2	1	0	1	40	0	1	0	0	1	0	1	1	0	1	15
11	4	3	0	0	2	70	1	0	0	1	0	0	0	0	0	0	22
11	4	4	0	1	0	0	0	0	0	0	0	0	0	0	0	0	0
11	5	1	0	0	1	70	0	1	0	0	1	0	1	1	0	1	15
11	5	2	1	0	2	40	0	1	0	0	1	0	0	0	1	0	5
11	5	3	0	0	2	70	0	0	1	0	1	0	0	0	0	0	22
11	5	4	0	1	0	0	0	0	0	0	0	0	0	0	0	0	0
11	6	1	0	0	2	100	0	1	0	1	0	0	1	0	0	1	5
11	6	2	1	0	1	100	0	0	1	0	1	0	0	1	1	0	30
11	6	3	0	0	1	40	1	0	0	0	1	0	0	0	0	0	5
11	6	4	0	1	0	0	0	0	0	0	0	0	0	0	0	0	0
11	7	1	0	0	2	100	0	1	0	0	0	1	0	1	0	0	30
11	7	2	1	0	1	100	0	0	1	1	0	0	1	0	0	0	2
11	7	3	0	0	2	70	1	0	0	0	0	1	0	0	0	0	10
11	7	4	0	1	0	0	0	0	0	0	0	0	0	0	0	0	0
11	8	1	0	0	1	70	0	0	1	0	0	1	1	0	0	0	5
11	8	2	1	0	2	100	0	1	0	1	0	0	0	1	0	1	5
11	8	3	0	0	1	100	0	1	0	0	0	1	0	0	0	0	30
11	8	4	0	1	0	0	0	0	0	0	0	0	0	0	0	0	0
12	1	1	1	0	1	100	0	1	0	1	0	0	0	0	1	1	10
12	1	2	0	0	1	40	1	0	0	1	0	0	1	1	0	1	15
12	1	3	0	0	2	100	0	0	1	0	0	1	0	0	0	0	15
12	1	4	0	1	0	0	0	0	0	0	0	0	0	0	0	0	0
12	2	1	1	0	1	40	1	0	0	0	0	1	1	0	1	1	2
12	2	2	0	0	2	40	0	0	1	1	0	0	1	0	0	0	22
12	2	3	0	0	2	40	1	0	0	1	0	0	0	0	0	0	15
12	2	4	0	1	0	0	0	0	0	0	0	0	0	0	0	0	0
12	3	1	1	0	2	70	0	0	1	1	0	0	1	1	1	0	22
12	3	2	0	0	1	40	1	0	0	1	0	0	0	0	0	1	15
12	3	3	0	0	1	70	0	1	0	0	0	1	0	0	0	0	2
12	3	4	0	1	0	0	0	0	0	0	0	0	0	0	0	0	0
12	4	1	0	0	2	100	1	0	0	1	0	0	1	1	1	0	30
12	4	2	1	0	1	100	0	0	1	0	0	1	0	0	0	1	2
12	4	3	0	0	2	40	0	0	1	1	0	0	0	0	0	0	10
12	4	4	0	1	0	0	0	0	0	0	0	0	0	0	0	0	0
12	5	1	0	0	1	40	0	0	1	1	0	0	0	0	0	0	5
12	5	2	1	0	2	70	1	0	0	1	0	0	0	1	1	0	2
12	5	3	0	0	2	70	0	1	0	0	0	1	0	0	0	0	30
12	5	4	0	1	0	0	0	0	0	0	0	0	0	0	0	0	0
12	6	1	0	0	1	70	1	0	0	0	1	0	0	0	1	1	30
12	6	2	1	0	1	70	0	0	1	0	1	0	1	1	0	0	2
12	6	3	0	0	2	70	0	1	0	0	0	1	0	0	0	0	15
12	6	4	0	1	0	0	0	0	0	0	0	0	0	0	0	0	0
12	7	1	0	0	1	100	0	0	1	0	0	1	0	0	1	1	15
12	7	2	1	0	2	100	0	1	0	0	0	1	1	1	1	0	10
12	7	3	0	0	2	100	0	0	1	0	1	0	0	0	0	0	5
12	7	4	0	1	0	0	0	0	0	0	0	0	0	0	0	0	0
12	8	1	0	0	1	40	0	1	0	0	1	0	1	0	0	0	10
12	8	2	1	0	2	70	0	1	0	0	0	1	1	0	1	1	10
12	8	3	0	0	1	70	1	0	0	0	1	0	0	0	0	0	22
12	8	4	0	1	0	0	0	0	0	0	0	0	0	0	0	0	0
13	1	1	1	0	1	100	1	0	0	0	0	1	0	1	1	1	15
13	1	2	0	0	2	70	0	1	0	0	1	0	1	0	1	0	30
13	1	3	0	0	1	70	0	0	1	1	0	0	0	0	0	0	5
13	1	4	0	1	0	0	0	0	0	0	0	0	0	0	0	0	0
13	2	1	1	0	2	100	0	1	0	1	0	0	1	0	0	1	5
13	2	2	0	0	1	100	0	0	1	0	1	0	0	1	1	0	30
13	2	3	0	0	1	40	1	0	0	0	1	0	0	0	0	0	5
13	2	4	0	1	0	0	0	0	0	0	0	0	0	0	0	0	0
13	3	1	0	0	2	40	1	0	0	0	1	0	0	0	1	0	2
13	3	2	1	0	1	40	0	1	0	0	1	0	1	1	0	1	15
13	3	3	0	0	2	70	1	0	0	1	0	0	0	0	0	0	22
13	3	4	0	1	0	0	0	0	0	0	0	0	0	0	0	0	0
13	4	1	0	0	2	100	0	0	1	0	1	0	1	1	0	0	22
13	4	2	1	0	2	70	1	0	0	0	1	0	0	1	0	1	22
13	4	3	0	0	1	100	0	1	0	1	0	0	0	0	0	0	2
13	4	4	0	1	0	0	0	0	0	0	0	0	0	0	0	0	0
13	5	1	0	0	1	70	0	1	0	0	1	0	1	1	0	1	15
13	5	2	1	0	2	40	0	1	0	0	1	0	0	0	1	0	5
13	5	3	0	0	2	70	0	0	1	0	1	0	0	0	0	0	22
13	5	4	0	1	0	0	0	0	0	0	0	0	0	0	0	0	0
13	6	1	0	0	2	100	0	1	0	0	0	1	0	1	0	0	30
13	6	2	1	0	1	100	0	0	1	1	0	0	1	0	0	0	2
13	6	3	0	0	2	70	1	0	0	0	0	1	0	0	0	0	10
13	6	4	0	1	0	0	0	0	0	0	0	0	0	0	0	0	0
13	7	1	0	0	2	40	1	0	0	1	0	0	0	1	1	1	2
13	7	2	1	0	1	40	0	0	1	1	0	0	1	0	0	0	22
13	7	3	0	0	1	40	1	0	0	0	1	0	0	0	0	0	22
13	7	4	0	1	0	0	0	0	0	0	0	0	0	0	0	0	0
13	8	1	0	0	1	70	0	0	1	0	0	1	1	0	0	0	5
13	8	2	1	0	2	100	0	1	0	1	0	0	0	1	0	1	5
13	8	3	0	0	1	100	0	1	0	0	0	1	0	0	0	0	30
13	8	4	0	1	0	0	0	0	0	0	0	0	0	0	0	0	0
14	1	1	1	0	2	100	0	0	1	0	1	0	1	1	0	0	22
14	1	2	0	0	2	70	1	0	0	0	1	0	0	1	0	1	22
14	1	3	0	0	1	100	0	1	0	1	0	0	0	0	0	0	2
14	1	4	0	1	0	0	0	0	0	0	0	0	0	0	0	0	0
14	2	1	1	0	1	100	1	0	0	0	0	1	0	1	1	1	15
14	2	2	0	0	2	70	0	1	0	0	1	0	1	0	1	0	30
14	2	3	0	0	1	70	0	0	1	1	0	0	0	0	0	0	5
14	2	4	0	1	0	0	0	0	0	0	0	0	0	0	0	0	0
14	3	1	1	0	2	100	0	1	0	1	0	0	1	0	0	1	5
14	3	2	0	0	1	100	0	0	1	0	1	0	0	1	1	0	30
14	3	3	0	0	1	40	1	0	0	0	1	0	0	0	0	0	5
14	3	4	0	1	0	0	0	0	0	0	0	0	0	0	0	0	0
14	4	1	1	0	2	40	1	0	0	1	0	0	0	1	1	1	2
14	4	2	0	0	1	40	0	0	1	1	0	0	1	0	0	0	22
14	4	3	0	0	1	40	1	0	0	0	1	0	0	0	0	0	22
14	4	4	0	1	0	0	0	0	0	0	0	0	0	0	0	0	0
14	5	1	0	0	2	40	1	0	0	0	1	0	0	0	1	0	2
14	5	2	1	0	1	40	0	1	0	0	1	0	1	1	0	1	15
14	5	3	0	0	2	70	1	0	0	1	0	0	0	0	0	0	22
14	5	4	0	1	0	0	0	0	0	0	0	0	0	0	0	0	0
14	6	1	0	0	1	70	0	1	0	0	1	0	1	1	0	1	15
14	6	2	1	0	2	40	0	1	0	0	1	0	0	0	1	0	5
14	6	3	0	0	2	70	0	0	1	0	1	0	0	0	0	0	22
14	6	4	0	1	0	0	0	0	0	0	0	0	0	0	0	0	0
14	7	1	0	0	2	100	0	1	0	0	0	1	0	1	0	0	30
14	7	2	1	0	1	100	0	0	1	1	0	0	1	0	0	0	2
14	7	3	0	0	2	70	1	0	0	0	0	1	0	0	0	0	10
14	7	4	0	1	0	0	0	0	0	0	0	0	0	0	0	0	0
14	8	1	0	0	1	70	0	0	1	0	0	1	1	0	0	0	5
14	8	2	1	0	2	100	0	1	0	1	0	0	0	1	0	1	5
14	8	3	0	0	1	100	0	1	0	0	0	1	0	0	0	0	30
14	8	4	0	1	0	0	0	0	0	0	0	0	0	0	0	0	0
15	1	1	1	0	2	70	0	0	1	0	1	0	1	0	1	1	30
15	1	2	0	0	1	70	1	0	0	0	1	0	0	1	0	0	10
15	1	3	0	0	1	40	1	0	0	0	1	0	0	0	0	0	5
15	1	4	0	1	0	0	0	0	0	0	0	0	0	0	0	0	0
15	2	1	1	0	1	40	0	0	1	0	1	0	0	1	0	1	22
15	2	2	0	0	2	40	0	0	1	1	0	0	1	0	1	0	10
15	2	3	0	0	1	40	0	1	0	0	1	0	0	0	0	0	2
15	2	4	0	1	0	0	0	0	0	0	0	0	0	0	0	0	0
15	3	1	1	0	2	70	1	0	0	1	0	0	1	1	0	1	15
15	3	2	0	0	1	70	1	0	0	0	0	1	0	0	1	1	30
15	3	3	0	0	2	100	0	0	1	0	0	1	0	0	0	0	2
15	3	4	0	1	0	0	0	0	0	0	0	0	0	0	0	0	0
15	4	1	1	0	2	100	0	1	0	0	1	0	1	0	1	0	2
15	4	2	0	0	1	100	0	1	0	1	0	0	0	1	0	1	30
15	4	3	0	0	1	40	1	0	0	1	0	0	0	0	0	0	15
15	4	4	0	1	0	0	0	0	0	0	0	0	0	0	0	0	0
15	5	1	1	0	1	40	0	1	0	1	0	0	1	1	0	1	22
15	5	2	0	0	1	40	0	1	0	1	0	0	0	0	1	0	5
15	5	3	0	0	2	40	0	0	1	0	1	0	0	0	0	0	10
15	5	4	0	1	0	0	0	0	0	0	0	0	0	0	0	0	0
15	6	1	0	0	2	70	0	1	0	0	0	1	0	0	1	0	10
15	6	2	1	0	2	70	1	0	0	0	1	0	1	1	1	1	22
15	6	3	0	0	1	100	0	0	1	0	1	0	0	0	0	0	30
15	6	4	0	1	0	0	0	0	0	0	0	0	0	0	0	0	0
15	7	1	0	0	2	70	0	0	1	0	1	0	0	1	0	0	10
15	7	2	1	0	2	100	0	0	1	0	0	1	1	1	1	1	5
15	7	3	0	0	2	100	0	1	0	1	0	0	0	0	0	0	30
15	7	4	0	1	0	0	0	0	0	0	0	0	0	0	0	0	0
15	8	1	0	0	1	40	1	0	0	1	0	0	0	1	0	0	5
15	8	2	1	0	2	100	1	0	0	0	1	0	0	0	1	1	15
15	8	3	0	0	1	100	0	1	0	1	0	0	0	0	0	0	10
15	8	4	0	1	0	0	0	0	0	0	0	0	0	0	0	0	0
16	1	1	1	0	2	100	1	0	0	1	0	0	1	1	1	0	30
16	1	2	0	0	1	100	0	0	1	0	0	1	0	0	0	1	2
16	1	3	0	0	2	40	0	0	1	1	0	0	0	0	0	0	10
16	1	4	0	1	0	0	0	0	0	0	0	0	0	0	0	0	0
16	2	1	1	0	1	40	1	0	0	0	0	1	1	0	1	1	2
16	2	2	0	0	2	40	0	0	1	1	0	0	1	0	0	0	22
16	2	3	0	0	2	40	1	0	0	1	0	0	0	0	0	0	15
16	2	4	0	1	0	0	0	0	0	0	0	0	0	0	0	0	0
16	3	1	1	0	1	70	1	0	0	0	1	0	0	0	1	1	30
16	3	2	0	0	1	70	0	0	1	0	1	0	1	1	0	0	2
16	3	3	0	0	2	70	0	1	0	0	0	1	0	0	0	0	15
16	3	4	0	1	0	0	0	0	0	0	0	0	0	0	0	0	0
16	4	1	1	0	2	70	0	0	1	1	0	0	1	1	1	0	22
16	4	2	0	0	1	40	1	0	0	1	0	0	0	0	0	1	15
16	4	3	0	0	1	70	0	1	0	0	0	1	0	0	0	0	2
16	4	4	0	1	0	0	0	0	0	0	0	0	0	0	0	0	0
16	5	1	0	0	1	40	0	1	0	0	1	0	1	0	0	0	10
16	5	2	1	0	2	70	0	1	0	0	0	1	1	0	1	1	10
16	5	3	0	0	1	70	1	0	0	0	1	0	0	0	0	0	22
16	5	4	0	1	0	0	0	0	0	0	0	0	0	0	0	0	0
16	6	1	0	0	1	40	0	0	1	1	0	0	0	0	0	0	5
16	6	2	0	0	2	70	1	0	0	1	0	0	0	1	1	0	2
16	6	3	1	0	2	70	0	1	0	0	0	1	0	0	0	0	30
16	6	4	0	1	0	0	0	0	0	0	0	0	0	0	0	0	0
16	7	1	0	0	1	100	0	1	0	1	0	0	0	0	1	1	10
16	7	2	0	0	1	40	1	0	0	1	0	0	1	1	0	1	15
16	7	3	1	0	2	100	0	0	1	0	0	1	0	0	0	0	15
16	7	4	0	1	0	0	0	0	0	0	0	0	0	0	0	0	0
16	8	1	0	0	1	100	0	0	1	0	0	1	0	0	1	1	15
16	8	2	0	0	2	100	0	1	0	0	0	1	1	1	1	0	10
16	8	3	1	0	2	100	0	0	1	0	1	0	0	0	0	0	5
16	8	4	0	1	0	0	0	0	0	0	0	0	0	0	0	0	0
17	1	1	1	0	2	70	0	0	1	0	1	0	1	0	1	1	30
17	1	2	0	0	1	70	1	0	0	0	1	0	0	1	0	0	10
17	1	3	0	0	1	40	1	0	0	0	1	0	0	0	0	0	5
17	1	4	0	1	0	0	0	0	0	0	0	0	0	0	0	0	0
17	2	1	1	0	2	70	1	0	0	1	0	0	1	1	0	1	15
17	2	2	0	0	1	70	1	0	0	0	0	1	0	0	1	1	30
17	2	3	0	0	2	100	0	0	1	0	0	1	0	0	0	0	2
17	2	4	0	1	0	0	0	0	0	0	0	0	0	0	0	0	0
17	3	1	1	0	2	100	0	1	0	0	1	0	1	0	1	0	2
17	3	2	0	0	1	100	0	1	0	1	0	0	0	1	0	1	30
17	3	3	0	0	1	40	1	0	0	1	0	0	0	0	0	0	15
17	3	4	0	1	0	0	0	0	0	0	0	0	0	0	0	0	0
17	4	1	1	0	1	40	0	1	0	1	0	0	1	1	0	1	22
17	4	2	0	0	1	40	0	1	0	1	0	0	0	0	1	0	5
17	4	3	0	0	2	40	0	0	1	0	1	0	0	0	0	0	10
17	4	4	0	1	0	0	0	0	0	0	0	0	0	0	0	0	0
17	5	1	0	0	1	40	0	0	1	0	1	0	0	1	0	1	22
17	5	2	1	0	2	40	0	0	1	1	0	0	1	0	1	0	10
17	5	3	0	0	1	40	0	1	0	0	1	0	0	0	0	0	2
17	5	4	0	1	0	0	0	0	0	0	0	0	0	0	0	0	0
17	6	1	0	0	2	70	0	1	0	0	0	1	0	0	1	0	10
17	6	2	1	0	2	70	1	0	0	0	1	0	1	1	1	1	22
17	6	3	0	0	1	100	0	0	1	0	1	0	0	0	0	0	30
17	6	4	0	1	0	0	0	0	0	0	0	0	0	0	0	0	0
17	7	1	0	0	2	70	0	0	1	0	1	0	0	1	0	0	10
17	7	2	1	0	2	100	0	0	1	0	0	1	1	1	1	1	5
17	7	3	0	0	2	100	0	1	0	1	0	0	0	0	0	0	30
17	7	4	0	1	0	0	0	0	0	0	0	0	0	0	0	0	0
17	8	1	0	0	1	40	1	0	0	1	0	0	0	1	0	0	5
17	8	2	1	0	2	100	1	0	0	0	1	0	0	0	1	1	15
17	8	3	0	0	1	100	0	1	0	1	0	0	0	0	0	0	10
17	8	4	0	1	0	0	0	0	0	0	0	0	0	0	0	0	0
18	1	1	1	0	2	100	1	0	0	1	0	0	1	1	1	0	30
18	1	2	0	0	1	100	0	0	1	0	0	1	0	0	0	1	2
18	1	3	0	0	2	40	0	0	1	1	0	0	0	0	0	0	10
18	1	4	0	1	0	0	0	0	0	0	0	0	0	0	0	0	0
18	2	1	1	0	1	70	1	0	0	0	1	0	0	0	1	1	30
18	2	2	0	0	1	70	0	0	1	0	1	0	1	1	0	0	2
18	2	3	0	0	2	70	0	1	0	0	0	1	0	0	0	0	15
18	2	4	0	1	0	0	0	0	0	0	0	0	0	0	0	0	0
18	3	1	1	0	2	70	0	0	1	1	0	0	1	1	1	0	22
18	3	2	0	0	1	40	1	0	0	1	0	0	0	0	0	1	15
18	3	3	0	0	1	70	0	1	0	0	0	1	0	0	0	0	2
18	3	4	0	1	0	0	0	0	0	0	0	0	0	0	0	0	0
18	4	1	0	0	1	100	0	1	0	1	0	0	0	0	1	1	10
18	4	2	1	0	1	40	1	0	0	1	0	0	1	1	0	1	15
18	4	3	0	0	2	100	0	0	1	0	0	1	0	0	0	0	15
18	4	4	0	1	0	0	0	0	0	0	0	0	0	0	0	0	0
18	5	1	0	0	1	100	0	0	1	0	0	1	0	0	1	1	15
18	5	2	1	0	2	100	0	1	0	0	0	1	1	1	1	0	10
18	5	3	0	0	2	100	0	0	1	0	1	0	0	0	0	0	5
18	5	4	0	1	0	0	0	0	0	0	0	0	0	0	0	0	0
18	6	1	0	0	1	40	0	1	0	0	1	0	1	0	0	0	10
18	6	2	1	0	2	70	0	1	0	0	0	1	1	0	1	1	10
18	6	3	0	0	1	70	1	0	0	0	1	0	0	0	0	0	22
18	6	4	0	1	0	0	0	0	0	0	0	0	0	0	0	0	0
18	7	1	0	0	1	40	0	0	1	1	0	0	0	0	0	0	5
18	7	2	0	0	2	70	1	0	0	1	0	0	0	1	1	0	2
18	7	3	1	0	2	70	0	1	0	0	0	1	0	0	0	0	30
18	7	4	0	1	0	0	0	0	0	0	0	0	0	0	0	0	0
18	8	1	0	0	1	40	1	0	0	0	0	1	1	0	1	1	2
18	8	2	0	0	2	40	0	0	1	1	0	0	1	0	0	0	22
18	8	3	1	0	2	40	1	0	0	1	0	0	0	0	0	0	15
18	8	4	0	1	0	0	0	0	0	0	0	0	0	0	0	0	0
19	1	1	1	0	1	40	1	0	0	0	0	1	1	0	1	1	2
19	1	2	0	0	2	40	0	0	1	1	0	0	1	0	0	0	22
19	1	3	0	0	2	40	1	0	0	1	0	0	0	0	0	0	15
19	1	4	0	1	0	0	0	0	0	0	0	0	0	0	0	0	0
19	2	1	1	0	1	100	0	0	1	0	0	1	0	0	1	1	15
19	2	2	0	0	2	100	0	1	0	0	0	1	1	1	1	0	10
19	2	3	0	0	2	100	0	0	1	0	1	0	0	0	0	0	5
19	2	4	0	1	0	0	0	0	0	0	0	0	0	0	0	0	0
19	3	1	1	0	2	70	0	0	1	1	0	0	1	1	1	0	22
19	3	2	0	0	1	40	1	0	0	1	0	0	0	0	0	1	15
19	3	3	0	0	1	70	0	1	0	0	0	1	0	0	0	0	2
19	3	4	0	1	0	0	0	0	0	0	0	0	0	0	0	0	0
19	4	1	0	0	2	100	1	0	0	1	0	0	1	1	1	0	30
19	4	2	1	0	1	100	0	0	1	0	0	1	0	0	0	1	2
19	4	3	0	0	2	40	0	0	1	1	0	0	0	0	0	0	10
19	4	4	0	1	0	0	0	0	0	0	0	0	0	0	0	0	0
19	5	1	0	0	1	40	0	0	1	1	0	0	0	0	0	0	5
19	5	2	1	0	2	70	1	0	0	1	0	0	0	1	1	0	2
19	5	3	0	0	2	70	0	1	0	0	0	1	0	0	0	0	30
19	5	4	0	1	0	0	0	0	0	0	0	0	0	0	0	0	0
19	6	1	0	0	1	70	1	0	0	0	1	0	0	0	1	1	30
19	6	2	1	0	1	70	0	0	1	0	1	0	1	1	0	0	2
19	6	3	0	0	2	70	0	1	0	0	0	1	0	0	0	0	15
19	6	4	0	1	0	0	0	0	0	0	0	0	0	0	0	0	0
19	7	1	0	0	1	40	0	1	0	0	1	0	1	0	0	0	10
19	7	2	1	0	2	70	0	1	0	0	0	1	1	0	1	1	10
19	7	3	0	0	1	70	1	0	0	0	1	0	0	0	0	0	22
19	7	4	0	1	0	0	0	0	0	0	0	0	0	0	0	0	0
19	8	1	0	0	1	100	0	1	0	1	0	0	0	0	1	1	10
19	8	2	0	0	1	40	1	0	0	1	0	0	1	1	0	1	15
19	8	3	1	0	2	100	0	0	1	0	0	1	0	0	0	0	15
19	8	4	0	1	0	0	0	0	0	0	0	0	0	0	0	0	0
20	1	1	1	0	2	70	1	0	0	1	0	0	1	1	0	1	15
20	1	2	0	0	1	70	1	0	0	0	0	1	0	0	1	1	30
20	1	3	0	0	2	100	0	0	1	0	0	1	0	0	0	0	2
20	1	4	0	1	0	0	0	0	0	0	0	0	0	0	0	0	0
20	2	1	1	0	2	100	0	1	0	0	1	0	1	0	1	0	2
20	2	2	0	0	1	100	0	1	0	1	0	0	0	1	0	1	30
20	2	3	0	0	1	40	1	0	0	1	0	0	0	0	0	0	15
20	2	4	0	1	0	0	0	0	0	0	0	0	0	0	0	0	0
20	3	1	0	0	2	70	0	0	1	0	1	0	1	0	1	1	30
20	3	2	1	0	1	70	1	0	0	0	1	0	0	1	0	0	10
20	3	3	0	0	1	40	1	0	0	0	1	0	0	0	0	0	5
20	3	4	0	1	0	0	0	0	0	0	0	0	0	0	0	0	0
20	4	1	0	0	1	40	0	0	1	0	1	0	0	1	0	1	22
20	4	2	1	0	2	40	0	0	1	1	0	0	1	0	1	0	10
20	4	3	0	0	1	40	0	1	0	0	1	0	0	0	0	0	2
20	4	4	0	1	0	0	0	0	0	0	0	0	0	0	0	0	0
20	5	1	0	0	2	70	0	1	0	0	0	1	0	0	1	0	10
20	5	2	1	0	2	70	1	0	0	0	1	0	1	1	1	1	22
20	5	3	0	0	1	100	0	0	1	0	1	0	0	0	0	0	30
20	5	4	0	1	0	0	0	0	0	0	0	0	0	0	0	0	0
20	6	1	0	0	2	70	0	0	1	0	1	0	0	1	0	0	10
20	6	2	1	0	2	100	0	0	1	0	0	1	1	1	1	1	5
20	6	3	0	0	2	100	0	1	0	1	0	0	0	0	0	0	30
20	6	4	0	1	0	0	0	0	0	0	0	0	0	0	0	0	0
20	7	1	0	0	1	40	1	0	0	1	0	0	0	1	0	0	5
20	7	2	1	0	2	100	1	0	0	0	1	0	0	0	1	1	15
20	7	3	0	0	1	100	0	1	0	1	0	0	0	0	0	0	10
20	7	4	0	1	0	0	0	0	0	0	0	0	0	0	0	0	0
20	8	1	0	0	1	40	0	1	0	1	0	0	1	1	0	1	22
20	8	2	0	0	1	40	0	1	0	1	0	0	0	0	1	0	5
20	8	3	1	0	2	40	0	0	1	0	1	0	0	0	0	0	10
20	8	4	0	1	0	0	0	0	0	0	0	0	0	0	0	0	0
21	1	1	0	0	2	100	1	0	0	1	0	0	1	1	1	0	30
21	1	2	1	0	1	100	0	0	1	0	0	1	0	0	0	1	2
21	1	3	0	0	2	40	0	0	1	1	0	0	0	0	0	0	10
21	1	4	0	1	0	0	0	0	0	0	0	0	0	0	0	0	0
21	2	1	0	0	1	40	0	0	1	1	0	0	0	0	0	0	5
21	2	2	1	0	2	70	1	0	0	1	0	0	0	1	1	0	2
21	2	3	0	0	2	70	0	1	0	0	0	1	0	0	0	0	30
21	2	4	0	1	0	0	0	0	0	0	0	0	0	0	0	0	0
21	3	1	0	0	1	100	0	1	0	1	0	0	0	0	1	1	10
21	3	2	1	0	1	40	1	0	0	1	0	0	1	1	0	1	15
21	3	3	0	0	2	100	0	0	1	0	0	1	0	0	0	0	15
21	3	4	0	1	0	0	0	0	0	0	0	0	0	0	0	0	0
21	4	1	0	0	1	40	1	0	0	0	0	1	1	0	1	1	2
21	4	2	1	0	2	40	0	0	1	1	0	0	1	0	0	0	22
21	4	3	0	0	2	40	1	0	0	1	0	0	0	0	0	0	15
21	4	4	0	1	0	0	0	0	0	0	0	0	0	0	0	0	0
21	5	1	0	0	1	70	1	0	0	0	1	0	0	0	1	1	30
21	5	2	1	0	1	70	0	0	1	0	1	0	1	1	0	0	2
21	5	3	0	0	2	70	0	1	0	0	0	1	0	0	0	0	15
21	5	4	0	1	0	0	0	0	0	0	0	0	0	0	0	0	0
21	6	1	0	0	1	100	0	0	1	0	0	1	0	0	1	1	15
21	6	2	1	0	2	100	0	1	0	0	0	1	1	1	1	0	10
21	6	3	0	0	2	100	0	0	1	0	1	0	0	0	0	0	5
21	6	4	0	1	0	0	0	0	0	0	0	0	0	0	0	0	0
21	7	1	0	0	2	70	0	0	1	1	0	0	1	1	1	0	22
21	7	2	1	0	1	40	1	0	0	1	0	0	0	0	0	1	15
21	7	3	0	0	1	70	0	1	0	0	0	1	0	0	0	0	2
21	7	4	0	1	0	0	0	0	0	0	0	0	0	0	0	0	0
21	8	1	0	0	1	40	0	1	0	0	1	0	1	0	0	0	10
21	8	2	1	0	2	70	0	1	0	0	0	1	1	0	1	1	10
21	8	3	0	0	1	70	1	0	0	0	1	0	0	0	0	0	22
21	8	4	0	1	0	0	0	0	0	0	0	0	0	0	0	0	0
22	1	1	1	0	2	100	0	0	1	0	1	0	1	1	0	0	22
22	1	2	0	0	2	70	1	0	0	0	1	0	0	1	0	1	22
22	1	3	0	0	1	100	0	1	0	1	0	0	0	0	0	0	2
22	1	4	0	1	0	0	0	0	0	0	0	0	0	0	0	0	0
22	2	1	1	0	1	100	1	0	0	0	0	1	0	1	1	1	15
22	2	2	0	0	2	70	0	1	0	0	1	0	1	0	1	0	30
22	2	3	0	0	1	70	0	0	1	1	0	0	0	0	0	0	5
22	2	4	0	1	0	0	0	0	0	0	0	0	0	0	0	0	0
22	3	1	1	0	1	70	0	1	0	0	1	0	1	1	0	1	15
22	3	2	0	0	2	40	0	1	0	0	1	0	0	0	1	0	5
22	3	3	0	0	2	70	0	0	1	0	1	0	0	0	0	0	22
22	3	4	0	1	0	0	0	0	0	0	0	0	0	0	0	0	0
22	4	1	1	0	2	100	0	1	0	0	0	1	0	1	0	0	30
22	4	2	0	0	1	100	0	0	1	1	0	0	1	0	0	0	2
22	4	3	0	0	2	70	1	0	0	0	0	1	0	0	0	0	10
22	4	4	0	1	0	0	0	0	0	0	0	0	0	0	0	0	0
22	5	1	1	0	2	40	1	0	0	1	0	0	0	1	1	1	2
22	5	2	0	0	1	40	0	0	1	1	0	0	1	0	0	0	22
22	5	3	0	0	1	40	1	0	0	0	1	0	0	0	0	0	22
22	5	4	0	1	0	0	0	0	0	0	0	0	0	0	0	0	0
22	6	1	0	0	2	40	1	0	0	0	1	0	0	0	1	0	2
22	6	2	1	0	1	40	0	1	0	0	1	0	1	1	0	1	15
22	6	3	0	0	2	70	1	0	0	1	0	0	0	0	0	0	22
22	6	4	0	1	0	0	0	0	0	0	0	0	0	0	0	0	0
22	7	1	0	0	2	100	0	1	0	1	0	0	1	0	0	1	5
22	7	2	1	0	1	100	0	0	1	0	1	0	0	1	1	0	30
22	7	3	0	0	1	40	1	0	0	0	1	0	0	0	0	0	5
22	7	4	0	1	0	0	0	0	0	0	0	0	0	0	0	0	0
22	8	1	0	0	1	70	0	0	1	0	0	1	1	0	0	0	5
22	8	2	1	0	2	100	0	1	0	1	0	0	0	1	0	1	5
22	8	3	0	0	1	100	0	1	0	0	0	1	0	0	0	0	30
22	8	4	0	1	0	0	0	0	0	0	0	0	0	0	0	0	0
23	1	1	1	0	2	70	0	0	1	1	0	0	1	1	1	0	22
23	1	2	0	0	1	40	1	0	0	1	0	0	0	0	0	1	15
23	1	3	0	0	1	70	0	1	0	0	0	1	0	0	0	0	2
23	1	4	0	1	0	0	0	0	0	0	0	0	0	0	0	0	0
23	2	1	0	0	1	40	0	0	1	1	0	0	0	0	0	0	5
23	2	2	1	0	2	70	1	0	0	1	0	0	0	1	1	0	2
23	2	3	0	0	2	70	0	1	0	0	0	1	0	0	0	0	30
23	2	4	0	1	0	0	0	0	0	0	0	0	0	0	0	0	0
23	3	1	0	0	1	100	0	1	0	1	0	0	0	0	1	1	10
23	3	2	1	0	1	40	1	0	0	1	0	0	1	1	0	1	15
23	3	3	0	0	2	100	0	0	1	0	0	1	0	0	0	0	15
23	3	4	0	1	0	0	0	0	0	0	0	0	0	0	0	0	0
23	4	1	0	0	1	40	1	0	0	0	0	1	1	0	1	1	2
23	4	2	1	0	2	40	0	0	1	1	0	0	1	0	0	0	22
23	4	3	0	0	2	40	1	0	0	1	0	0	0	0	0	0	15
23	4	4	0	1	0	0	0	0	0	0	0	0	0	0	0	0	0
23	5	1	0	0	1	100	0	0	1	0	0	1	0	0	1	1	15
23	5	2	1	0	2	100	0	1	0	0	0	1	1	1	1	0	10
23	5	3	0	0	2	100	0	0	1	0	1	0	0	0	0	0	5
23	5	4	0	1	0	0	0	0	0	0	0	0	0	0	0	0	0
23	6	1	0	0	1	40	0	1	0	0	1	0	1	0	0	0	10
23	6	2	1	0	2	70	0	1	0	0	0	1	1	0	1	1	10
23	6	3	0	0	1	70	1	0	0	0	1	0	0	0	0	0	22
23	6	4	0	1	0	0	0	0	0	0	0	0	0	0	0	0	0
23	7	1	0	0	2	100	1	0	0	1	0	0	1	1	1	0	30
23	7	2	0	0	1	100	0	0	1	0	0	1	0	0	0	1	2
23	7	3	1	0	2	40	0	0	1	1	0	0	0	0	0	0	10
23	7	4	0	1	0	0	0	0	0	0	0	0	0	0	0	0	0
23	8	1	0	0	1	70	1	0	0	0	1	0	0	0	1	1	30
23	8	2	0	0	1	70	0	0	1	0	1	0	1	1	0	0	2
23	8	3	1	0	2	70	0	1	0	0	0	1	0	0	0	0	15
23	8	4	0	1	0	0	0	0	0	0	0	0	0	0	0	0	0
24	1	1	1	0	2	100	0	0	1	0	1	0	1	1	0	0	22
24	1	2	0	0	2	70	1	0	0	0	1	0	0	1	0	1	22
24	1	3	0	0	1	100	0	1	0	1	0	0	0	0	0	0	2
24	1	4	0	1	0	0	0	0	0	0	0	0	0	0	0	0	0
24	2	1	1	0	1	100	1	0	0	0	0	1	0	1	1	1	15
24	2	2	0	0	2	70	0	1	0	0	1	0	1	0	1	0	30
24	2	3	0	0	1	70	0	0	1	1	0	0	0	0	0	0	5
24	2	4	0	1	0	0	0	0	0	0	0	0	0	0	0	0	0
24	3	1	1	0	1	70	0	1	0	0	1	0	1	1	0	1	15
24	3	2	0	0	2	40	0	1	0	0	1	0	0	0	1	0	5
24	3	3	0	0	2	70	0	0	1	0	1	0	0	0	0	0	22
24	3	4	0	1	0	0	0	0	0	0	0	0	0	0	0	0	0
24	4	1	1	0	2	100	0	1	0	1	0	0	1	0	0	1	5
24	4	2	0	0	1	100	0	0	1	0	1	0	0	1	1	0	30
24	4	3	0	0	1	40	1	0	0	0	1	0	0	0	0	0	5
24	4	4	0	1	0	0	0	0	0	0	0	0	0	0	0	0	0
24	5	1	1	0	2	100	0	1	0	0	0	1	0	1	0	0	30
24	5	2	0	0	1	100	0	0	1	1	0	0	1	0	0	0	2
24	5	3	0	0	2	70	1	0	0	0	0	1	0	0	0	0	10
24	5	4	0	1	0	0	0	0	0	0	0	0	0	0	0	0	0
24	6	1	0	0	2	40	1	0	0	0	1	0	0	0	1	0	2
24	6	2	1	0	1	40	0	1	0	0	1	0	1	1	0	1	15
24	6	3	0	0	2	70	1	0	0	1	0	0	0	0	0	0	22
24	6	4	0	1	0	0	0	0	0	0	0	0	0	0	0	0	0
24	7	1	0	0	2	40	1	0	0	1	0	0	0	1	1	1	2
24	7	2	1	0	1	40	0	0	1	1	0	0	1	0	0	0	22
24	7	3	0	0	1	40	1	0	0	0	1	0	0	0	0	0	22
24	7	4	0	1	0	0	0	0	0	0	0	0	0	0	0	0	0
24	8	1	0	0	1	70	0	0	1	0	0	1	1	0	0	0	5
24	8	2	1	0	2	100	0	1	0	1	0	0	0	1	0	1	5
24	8	3	0	0	1	100	0	1	0	0	0	1	0	0	0	0	30
24	8	4	0	1	0	0	0	0	0	0	0	0	0	0	0	0	0
25	1	1	1	0	2	40	1	0	0	0	1	0	0	0	1	0	2
25	1	2	0	0	1	40	0	1	0	0	1	0	1	1	0	1	15
25	1	3	0	0	2	70	1	0	0	1	0	0	0	0	0	0	22
25	1	4	0	1	0	0	0	0	0	0	0	0	0	0	0	0	0
25	2	1	1	0	1	100	1	0	0	0	0	1	0	1	1	1	15
25	2	2	0	0	2	70	0	1	0	0	1	0	1	0	1	0	30
25	2	3	0	0	1	70	0	0	1	1	0	0	0	0	0	0	5
25	2	4	0	1	0	0	0	0	0	0	0	0	0	0	0	0	0
25	3	1	1	0	1	70	0	1	0	0	1	0	1	1	0	1	15
25	3	2	0	0	2	40	0	1	0	0	1	0	0	0	1	0	5
25	3	3	0	0	2	70	0	0	1	0	1	0	0	0	0	0	22
25	3	4	0	1	0	0	0	0	0	0	0	0	0	0	0	0	0
25	4	1	1	0	2	40	1	0	0	1	0	0	0	1	1	1	2
25	4	2	0	0	1	40	0	0	1	1	0	0	1	0	0	0	22
25	4	3	0	0	1	40	1	0	0	0	1	0	0	0	0	0	22
25	4	4	0	1	0	0	0	0	0	0	0	0	0	0	0	0	0
25	5	1	0	0	2	100	0	0	1	0	1	0	1	1	0	0	22
25	5	2	1	0	2	70	1	0	0	0	1	0	0	1	0	1	22
25	5	3	0	0	1	100	0	1	0	1	0	0	0	0	0	0	2
25	5	4	0	1	0	0	0	0	0	0	0	0	0	0	0	0	0
25	6	1	0	0	2	100	0	1	0	1	0	0	1	0	0	1	5
25	6	2	1	0	1	100	0	0	1	0	1	0	0	1	1	0	30
25	6	3	0	0	1	40	1	0	0	0	1	0	0	0	0	0	5
25	6	4	0	1	0	0	0	0	0	0	0	0	0	0	0	0	0
25	7	1	0	0	2	100	0	1	0	0	0	1	0	1	0	0	30
25	7	2	1	0	1	100	0	0	1	1	0	0	1	0	0	0	2
25	7	3	0	0	2	70	1	0	0	0	0	1	0	0	0	0	10
25	7	4	0	1	0	0	0	0	0	0	0	0	0	0	0	0	0
25	8	1	0	0	1	70	0	0	1	0	0	1	1	0	0	0	5
25	8	2	1	0	2	100	0	1	0	1	0	0	0	1	0	1	5
25	8	3	0	0	1	100	0	1	0	0	0	1	0	0	0	0	30
25	8	4	0	1	0	0	0	0	0	0	0	0	0	0	0	0	0
26	1	1	1	0	1	100	0	1	0	1	0	0	0	0	1	1	10
26	1	2	0	0	1	40	1	0	0	1	0	0	1	1	0	1	15
26	1	3	0	0	2	100	0	0	1	0	0	1	0	0	0	0	15
26	1	4	0	1	0	0	0	0	0	0	0	0	0	0	0	0	0
26	2	1	1	0	1	40	1	0	0	0	0	1	1	0	1	1	2
26	2	2	0	0	2	40	0	0	1	1	0	0	1	0	0	0	22
26	2	3	0	0	2	40	1	0	0	1	0	0	0	0	0	0	15
26	2	4	0	1	0	0	0	0	0	0	0	0	0	0	0	0	0
26	3	1	1	0	2	70	0	0	1	1	0	0	1	1	1	0	22
26	3	2	0	0	1	40	1	0	0	1	0	0	0	0	0	1	15
26	3	3	0	0	1	70	0	1	0	0	0	1	0	0	0	0	2
26	3	4	0	1	0	0	0	0	0	0	0	0	0	0	0	0	0
26	4	1	0	0	2	100	1	0	0	1	0	0	1	1	1	0	30
26	4	2	1	0	1	100	0	0	1	0	0	1	0	0	0	1	2
26	4	3	0	0	2	40	0	0	1	1	0	0	0	0	0	0	10
26	4	4	0	1	0	0	0	0	0	0	0	0	0	0	0	0	0
26	5	1	0	0	1	40	0	0	1	1	0	0	0	0	0	0	5
26	5	2	1	0	2	70	1	0	0	1	0	0	0	1	1	0	2
26	5	3	0	0	2	70	0	1	0	0	0	1	0	0	0	0	30
26	5	4	0	1	0	0	0	0	0	0	0	0	0	0	0	0	0
26	6	1	0	0	1	70	1	0	0	0	1	0	0	0	1	1	30
26	6	2	1	0	1	70	0	0	1	0	1	0	1	1	0	0	2
26	6	3	0	0	2	70	0	1	0	0	0	1	0	0	0	0	15
26	6	4	0	1	0	0	0	0	0	0	0	0	0	0	0	0	0
26	7	1	0	0	1	40	0	1	0	0	1	0	1	0	0	0	10
26	7	2	1	0	2	70	0	1	0	0	0	1	1	0	1	1	10
26	7	3	0	0	1	70	1	0	0	0	1	0	0	0	0	0	22
26	7	4	0	1	0	0	0	0	0	0	0	0	0	0	0	0	0
26	8	1	0	0	1	100	0	0	1	0	0	1	0	0	1	1	15
26	8	2	0	0	2	100	0	1	0	0	0	1	1	1	1	0	10
26	8	3	1	0	2	100	0	0	1	0	1	0	0	0	0	0	5
26	8	4	0	1	0	0	0	0	0	0	0	0	0	0	0	0	0
27	1	1	1	0	1	40	0	0	1	0	1	0	0	1	0	1	22
27	1	2	0	0	2	40	0	0	1	1	0	0	1	0	1	0	10
27	1	3	0	0	1	40	0	1	0	0	1	0	0	0	0	0	2
27	1	4	0	1	0	0	0	0	0	0	0	0	0	0	0	0	0
27	2	1	1	0	2	100	0	1	0	0	1	0	1	0	1	0	2
27	2	2	0	0	1	100	0	1	0	1	0	0	0	1	0	1	30
27	2	3	0	0	1	40	1	0	0	1	0	0	0	0	0	0	15
27	2	4	0	1	0	0	0	0	0	0	0	0	0	0	0	0	0
27	3	1	0	0	2	70	0	0	1	0	1	0	1	0	1	1	30
27	3	2	1	0	1	70	1	0	0	0	1	0	0	1	0	0	10
27	3	3	0	0	1	40	1	0	0	0	1	0	0	0	0	0	5
27	3	4	0	1	0	0	0	0	0	0	0	0	0	0	0	0	0
27	4	1	0	0	2	70	0	1	0	0	0	1	0	0	1	0	10
27	4	2	1	0	2	70	1	0	0	0	1	0	1	1	1	1	22
27	4	3	0	0	1	100	0	0	1	0	1	0	0	0	0	0	30
27	4	4	0	1	0	0	0	0	0	0	0	0	0	0	0	0	0
27	5	1	0	0	2	70	1	0	0	1	0	0	1	1	0	1	15
27	5	2	1	0	1	70	1	0	0	0	0	1	0	0	1	1	30
27	5	3	0	0	2	100	0	0	1	0	0	1	0	0	0	0	2
27	5	4	0	1	0	0	0	0	0	0	0	0	0	0	0	0	0
27	6	1	0	0	2	70	0	0	1	0	1	0	0	1	0	0	10
27	6	2	1	0	2	100	0	0	1	0	0	1	1	1	1	1	5
27	6	3	0	0	2	100	0	1	0	1	0	0	0	0	0	0	30
27	6	4	0	1	0	0	0	0	0	0	0	0	0	0	0	0	0
27	7	1	0	0	1	40	1	0	0	1	0	0	0	1	0	0	5
27	7	2	1	0	2	100	1	0	0	0	1	0	0	0	1	1	15
27	7	3	0	0	1	100	0	1	0	1	0	0	0	0	0	0	10
27	7	4	0	1	0	0	0	0	0	0	0	0	0	0	0	0	0
27	8	1	0	0	1	40	0	1	0	1	0	0	1	1	0	1	22
27	8	2	1	0	1	40	0	1	0	1	0	0	0	0	1	0	5
27	8	3	0	0	2	40	0	0	1	0	1	0	0	0	0	0	10
27	8	4	0	1	0	0	0	0	0	0	0	0	0	0	0	0	0
28	1	1	1	0	2	70	0	0	1	0	1	0	1	0	1	1	30
28	1	2	0	0	1	70	1	0	0	0	1	0	0	1	0	0	10
28	1	3	0	0	1	40	1	0	0	0	1	0	0	0	0	0	5
28	1	4	0	1	0	0	0	0	0	0	0	0	0	0	0	0	0
28	2	1	1	0	2	70	1	0	0	1	0	0	1	1	0	1	15
28	2	2	0	0	1	70	1	0	0	0	0	1	0	0	1	1	30
28	2	3	0	0	2	100	0	0	1	0	0	1	0	0	0	0	2
28	2	4	0	1	0	0	0	0	0	0	0	0	0	0	0	0	0
28	3	1	1	0	1	40	0	1	0	1	0	0	1	1	0	1	22
28	3	2	0	0	1	40	0	1	0	1	0	0	0	0	1	0	5
28	3	3	0	0	2	40	0	0	1	0	1	0	0	0	0	0	10
28	3	4	0	1	0	0	0	0	0	0	0	0	0	0	0	0	0
28	4	1	0	0	1	40	0	0	1	0	1	0	0	1	0	1	22
28	4	2	1	0	2	40	0	0	1	1	0	0	1	0	1	0	10
28	4	3	0	0	1	40	0	1	0	0	1	0	0	0	0	0	2
28	4	4	0	1	0	0	0	0	0	0	0	0	0	0	0	0	0
28	5	1	0	0	2	70	0	1	0	0	0	1	0	0	1	0	10
28	5	2	1	0	2	70	1	0	0	0	1	0	1	1	1	1	22
28	5	3	0	0	1	100	0	0	1	0	1	0	0	0	0	0	30
28	5	4	0	1	0	0	0	0	0	0	0	0	0	0	0	0	0
28	6	1	0	0	2	100	0	1	0	0	1	0	1	0	1	0	2
28	6	2	1	0	1	100	0	1	0	1	0	0	0	1	0	1	30
28	6	3	0	0	1	40	1	0	0	1	0	0	0	0	0	0	15
28	6	4	0	1	0	0	0	0	0	0	0	0	0	0	0	0	0
28	7	1	0	0	2	70	0	0	1	0	1	0	0	1	0	0	10
28	7	2	1	0	2	100	0	0	1	0	0	1	1	1	1	1	5
28	7	3	0	0	2	100	0	1	0	1	0	0	0	0	0	0	30
28	7	4	0	1	0	0	0	0	0	0	0	0	0	0	0	0	0
28	8	1	0	0	1	40	1	0	0	1	0	0	0	1	0	0	5
28	8	2	1	0	2	100	1	0	0	0	1	0	0	0	1	1	15
28	8	3	0	0	1	100	0	1	0	1	0	0	0	0	0	0	10
28	8	4	0	1	0	0	0	0	0	0	0	0	0	0	0	0	0
29	1	1	1	0	2	40	1	0	0	0	1	0	0	0	1	0	2
29	1	2	0	0	1	40	0	1	0	0	1	0	1	1	0	1	15
29	1	3	0	0	2	70	1	0	0	1	0	0	0	0	0	0	22
29	1	4	0	1	0	0	0	0	0	0	0	0	0	0	0	0	0
29	2	1	1	0	1	70	0	1	0	0	1	0	1	1	0	1	15
29	2	2	0	0	2	40	0	1	0	0	1	0	0	0	1	0	5
29	2	3	0	0	2	70	0	0	1	0	1	0	0	0	0	0	22
29	2	4	0	1	0	0	0	0	0	0	0	0	0	0	0	0	0
29	3	1	1	0	2	100	0	1	0	1	0	0	1	0	0	1	5
29	3	2	0	0	1	100	0	0	1	0	1	0	0	1	1	0	30
29	3	3	0	0	1	40	1	0	0	0	1	0	0	0	0	0	5
29	3	4	0	1	0	0	0	0	0	0	0	0	0	0	0	0	0
29	4	1	1	0	2	100	0	1	0	0	0	1	0	1	0	0	30
29	4	2	0	0	1	100	0	0	1	1	0	0	1	0	0	0	2
29	4	3	0	0	2	70	1	0	0	0	0	1	0	0	0	0	10
29	4	4	0	1	0	0	0	0	0	0	0	0	0	0	0	0	0
29	5	1	1	0	2	40	1	0	0	1	0	0	0	1	1	1	2
29	5	2	0	0	1	40	0	0	1	1	0	0	1	0	0	0	22
29	5	3	0	0	1	40	1	0	0	0	1	0	0	0	0	0	22
29	5	4	0	1	0	0	0	0	0	0	0	0	0	0	0	0	0
29	6	1	0	0	2	100	0	0	1	0	1	0	1	1	0	0	22
29	6	2	1	0	2	70	1	0	0	0	1	0	0	1	0	1	22
29	6	3	0	0	1	100	0	1	0	1	0	0	0	0	0	0	2
29	6	4	0	1	0	0	0	0	0	0	0	0	0	0	0	0	0
29	7	1	0	0	1	100	1	0	0	0	0	1	0	1	1	1	15
29	7	2	1	0	2	70	0	1	0	0	1	0	1	0	1	0	30
29	7	3	0	0	1	70	0	0	1	1	0	0	0	0	0	0	5
29	7	4	0	1	0	0	0	0	0	0	0	0	0	0	0	0	0
29	8	1	0	0	1	70	0	0	1	0	0	1	1	0	0	0	5
29	8	2	1	0	2	100	0	1	0	1	0	0	0	1	0	1	5
29	8	3	0	0	1	100	0	1	0	0	0	1	0	0	0	0	30
29	8	4	0	1	0	0	0	0	0	0	0	0	0	0	0	0	0
30	1	1	1	0	2	100	1	0	0	1	0	0	1	1	1	0	30
30	1	2	0	0	1	100	0	0	1	0	0	1	0	0	0	1	2
30	1	3	0	0	2	40	0	0	1	1	0	0	0	0	0	0	10
30	1	4	0	1	0	0	0	0	0	0	0	0	0	0	0	0	0
30	2	1	1	0	1	40	0	0	1	1	0	0	0	0	0	0	5
30	2	2	0	0	2	70	1	0	0	1	0	0	0	1	1	0	2
30	2	3	0	0	2	70	0	1	0	0	0	1	0	0	0	0	30
30	2	4	0	1	0	0	0	0	0	0	0	0	0	0	0	0	0
30	3	1	1	0	1	100	0	1	0	1	0	0	0	0	1	1	10
30	3	2	0	0	1	40	1	0	0	1	0	0	1	1	0	1	15
30	3	3	0	0	2	100	0	0	1	0	0	1	0	0	0	0	15
30	3	4	0	1	0	0	0	0	0	0	0	0	0	0	0	0	0
30	4	1	1	0	1	40	1	0	0	0	0	1	1	0	1	1	2
30	4	2	0	0	2	40	0	0	1	1	0	0	1	0	0	0	22
30	4	3	0	0	2	40	1	0	0	1	0	0	0	0	0	0	15
30	4	4	0	1	0	0	0	0	0	0	0	0	0	0	0	0	0
30	5	1	1	0	1	70	1	0	0	0	1	0	0	0	1	1	30
30	5	2	0	0	1	70	0	0	1	0	1	0	1	1	0	0	2
30	5	3	0	0	2	70	0	1	0	0	0	1	0	0	0	0	15
30	5	4	0	1	0	0	0	0	0	0	0	0	0	0	0	0	0
30	6	1	1	0	1	100	0	0	1	0	0	1	0	0	1	1	15
30	6	2	0	0	2	100	0	1	0	0	0	1	1	1	1	0	10
30	6	3	0	0	2	100	0	0	1	0	1	0	0	0	0	0	5
30	6	4	0	1	0	0	0	0	0	0	0	0	0	0	0	0	0
30	7	1	1	0	2	70	0	0	1	1	0	0	1	1	1	0	22
30	7	2	0	0	1	40	1	0	0	1	0	0	0	0	0	1	15
30	7	3	0	0	1	70	0	1	0	0	0	1	0	0	0	0	2
30	7	4	0	1	0	0	0	0	0	0	0	0	0	0	0	0	0
30	8	1	1	0	1	40	0	1	0	0	1	0	1	0	0	0	10
30	8	2	0	0	2	70	0	1	0	0	0	1	1	0	1	1	10
30	8	3	0	0	1	70	1	0	0	0	1	0	0	0	0	0	22
30	8	4	0	1	0	0	0	0	0	0	0	0	0	0	0	0	0
31	1	1	1	0	2	70	0	0	1	0	1	0	1	0	1	1	30
31	1	2	0	0	1	70	1	0	0	0	1	0	0	1	0	0	10
31	1	3	0	0	1	40	1	0	0	0	1	0	0	0	0	0	5
31	1	4	0	1	0	0	0	0	0	0	0	0	0	0	0	0	0
31	2	1	1	0	1	40	0	0	1	0	1	0	0	1	0	1	22
31	2	2	0	0	2	40	0	0	1	1	0	0	1	0	1	0	10
31	2	3	0	0	1	40	0	1	0	0	1	0	0	0	0	0	2
31	2	4	0	1	0	0	0	0	0	0	0	0	0	0	0	0	0
31	3	1	1	0	2	70	1	0	0	1	0	0	1	1	0	1	15
31	3	2	0	0	1	70	1	0	0	0	0	1	0	0	1	1	30
31	3	3	0	0	2	100	0	0	1	0	0	1	0	0	0	0	2
31	3	4	0	1	0	0	0	0	0	0	0	0	0	0	0	0	0
31	4	1	1	0	1	40	0	1	0	1	0	0	1	1	0	1	22
31	4	2	0	0	1	40	0	1	0	1	0	0	0	0	1	0	5
31	4	3	0	0	2	40	0	0	1	0	1	0	0	0	0	0	10
31	4	4	0	1	0	0	0	0	0	0	0	0	0	0	0	0	0
31	5	1	0	0	2	70	0	1	0	0	0	1	0	0	1	0	10
31	5	2	1	0	2	70	1	0	0	0	1	0	1	1	1	1	22
31	5	3	0	0	1	100	0	0	1	0	1	0	0	0	0	0	30
31	5	4	0	1	0	0	0	0	0	0	0	0	0	0	0	0	0
31	6	1	0	0	2	100	0	1	0	0	1	0	1	0	1	0	2
31	6	2	1	0	1	100	0	1	0	1	0	0	0	1	0	1	30
31	6	3	0	0	1	40	1	0	0	1	0	0	0	0	0	0	15
31	6	4	0	1	0	0	0	0	0	0	0	0	0	0	0	0	0
31	7	1	0	0	2	70	0	0	1	0	1	0	0	1	0	0	10
31	7	2	1	0	2	100	0	0	1	0	0	1	1	1	1	1	5
31	7	3	0	0	2	100	0	1	0	1	0	0	0	0	0	0	30
31	7	4	0	1	0	0	0	0	0	0	0	0	0	0	0	0	0
31	8	1	0	0	1	40	1	0	0	1	0	0	0	1	0	0	5
31	8	2	1	0	2	100	1	0	0	0	1	0	0	0	1	1	15
31	8	3	0	0	1	100	0	1	0	1	0	0	0	0	0	0	10
31	8	4	0	1	0	0	0	0	0	0	0	0	0	0	0	0	0
32	1	1	1	0	2	40	1	0	0	0	1	0	0	0	1	0	2
32	1	2	0	0	1	40	0	1	0	0	1	0	1	1	0	1	15
32	1	3	0	0	2	70	1	0	0	1	0	0	0	0	0	0	22
32	1	4	0	1	0	0	0	0	0	0	0	0	0	0	0	0	0
32	2	1	1	0	2	100	0	0	1	0	1	0	1	1	0	0	22
32	2	2	0	0	2	70	1	0	0	0	1	0	0	1	0	1	22
32	2	3	0	0	1	100	0	1	0	1	0	0	0	0	0	0	2
32	2	4	0	1	0	0	0	0	0	0	0	0	0	0	0	0	0
32	3	1	1	0	1	100	1	0	0	0	0	1	0	1	1	1	15
32	3	2	0	0	2	70	0	1	0	0	1	0	1	0	1	0	30
32	3	3	0	0	1	70	0	0	1	1	0	0	0	0	0	0	5
32	3	4	0	1	0	0	0	0	0	0	0	0	0	0	0	0	0
32	4	1	1	0	1	70	0	1	0	0	1	0	1	1	0	1	15
32	4	2	0	0	2	40	0	1	0	0	1	0	0	0	1	0	5
32	4	3	0	0	2	70	0	0	1	0	1	0	0	0	0	0	22
32	4	4	0	1	0	0	0	0	0	0	0	0	0	0	0	0	0
32	5	1	1	0	2	100	0	1	0	1	0	0	1	0	0	1	5
32	5	2	0	0	1	100	0	0	1	0	1	0	0	1	1	0	30
32	5	3	0	0	1	40	1	0	0	0	1	0	0	0	0	0	5
32	5	4	0	1	0	0	0	0	0	0	0	0	0	0	0	0	0
32	6	1	1	0	2	40	1	0	0	1	0	0	0	1	1	1	2
32	6	2	0	0	1	40	0	0	1	1	0	0	1	0	0	0	22
32	6	3	0	0	1	40	1	0	0	0	1	0	0	0	0	0	22
32	6	4	0	1	0	0	0	0	0	0	0	0	0	0	0	0	0
32	7	1	0	0	2	100	0	1	0	0	0	1	0	1	0	0	30
32	7	2	1	0	1	100	0	0	1	1	0	0	1	0	0	0	2
32	7	3	0	0	2	70	1	0	0	0	0	1	0	0	0	0	10
32	7	4	0	1	0	0	0	0	0	0	0	0	0	0	0	0	0
32	8	1	0	0	1	70	0	0	1	0	0	1	1	0	0	0	5
32	8	2	1	0	2	100	0	1	0	1	0	0	0	1	0	1	5
32	8	3	0	0	1	100	0	1	0	0	0	1	0	0	0	0	30
32	8	4	0	1	0	0	0	0	0	0	0	0	0	0	0	0	0
33	1	1	1	0	1	40	1	0	0	0	0	1	1	0	1	1	2
33	1	2	0	0	2	40	0	0	1	1	0	0	1	0	0	0	22
33	1	3	0	0	2	40	1	0	0	1	0	0	0	0	0	0	15
33	1	4	0	1	0	0	0	0	0	0	0	0	0	0	0	0	0
33	2	1	0	0	2	100	1	0	0	1	0	0	1	1	1	0	30
33	2	2	1	0	1	100	0	0	1	0	0	1	0	0	0	1	2
33	2	3	0	0	2	40	0	0	1	1	0	0	0	0	0	0	10
33	2	4	0	1	0	0	0	0	0	0	0	0	0	0	0	0	0
33	3	1	0	0	1	40	0	0	1	1	0	0	0	0	0	0	5
33	3	2	1	0	2	70	1	0	0	1	0	0	0	1	1	0	2
33	3	3	0	0	2	70	0	1	0	0	0	1	0	0	0	0	30
33	3	4	0	1	0	0	0	0	0	0	0	0	0	0	0	0	0
33	4	1	0	0	1	100	0	1	0	1	0	0	0	0	1	1	10
33	4	2	1	0	1	40	1	0	0	1	0	0	1	1	0	1	15
33	4	3	0	0	2	100	0	0	1	0	0	1	0	0	0	0	15
33	4	4	0	1	0	0	0	0	0	0	0	0	0	0	0	0	0
33	5	1	0	0	1	70	1	0	0	0	1	0	0	0	1	1	30
33	5	2	1	0	1	70	0	0	1	0	1	0	1	1	0	0	2
33	5	3	0	0	2	70	0	1	0	0	0	1	0	0	0	0	15
33	5	4	0	1	0	0	0	0	0	0	0	0	0	0	0	0	0
33	6	1	0	0	1	100	0	0	1	0	0	1	0	0	1	1	15
33	6	2	1	0	2	100	0	1	0	0	0	1	1	1	1	0	10
33	6	3	0	0	2	100	0	0	1	0	1	0	0	0	0	0	5
33	6	4	0	1	0	0	0	0	0	0	0	0	0	0	0	0	0
33	7	1	0	0	1	40	0	1	0	0	1	0	1	0	0	0	10
33	7	2	1	0	2	70	0	1	0	0	0	1	1	0	1	1	10
33	7	3	0	0	1	70	1	0	0	0	1	0	0	0	0	0	22
33	7	4	0	1	0	0	0	0	0	0	0	0	0	0	0	0	0
33	8	1	0	0	2	70	0	0	1	1	0	0	1	1	1	0	22
33	8	2	0	0	1	40	1	0	0	1	0	0	0	0	0	1	15
33	8	3	1	0	1	70	0	1	0	0	0	1	0	0	0	0	2
33	8	4	0	1	0	0	0	0	0	0	0	0	0	0	0	0	0
34	1	1	1	0	1	100	1	0	0	0	0	1	0	1	1	1	15
34	1	2	0	0	2	70	0	1	0	0	1	0	1	0	1	0	30
34	1	3	0	0	1	70	0	0	1	1	0	0	0	0	0	0	5
34	1	4	0	1	0	0	0	0	0	0	0	0	0	0	0	0	0
34	2	1	1	0	1	70	0	1	0	0	1	0	1	1	0	1	15
34	2	2	0	0	2	40	0	1	0	0	1	0	0	0	1	0	5
34	2	3	0	0	2	70	0	0	1	0	1	0	0	0	0	0	22
34	2	4	0	1	0	0	0	0	0	0	0	0	0	0	0	0	0
34	3	1	1	0	2	40	1	0	0	1	0	0	0	1	1	1	2
34	3	2	0	0	1	40	0	0	1	1	0	0	1	0	0	0	22
34	3	3	0	0	1	40	1	0	0	0	1	0	0	0	0	0	22
34	3	4	0	1	0	0	0	0	0	0	0	0	0	0	0	0	0
34	4	1	1	0	1	70	0	0	1	0	0	1	1	0	0	0	5
34	4	2	0	0	2	100	0	1	0	1	0	0	0	1	0	1	5
34	4	3	0	0	1	100	0	1	0	0	0	1	0	0	0	0	30
34	4	4	0	1	0	0	0	0	0	0	0	0	0	0	0	0	0
34	5	1	0	0	2	40	1	0	0	0	1	0	0	0	1	0	2
34	5	2	1	0	1	40	0	1	0	0	1	0	1	1	0	1	15
34	5	3	0	0	2	70	1	0	0	1	0	0	0	0	0	0	22
34	5	4	0	1	0	0	0	0	0	0	0	0	0	0	0	0	0
34	6	1	0	0	2	100	0	0	1	0	1	0	1	1	0	0	22
34	6	2	1	0	2	70	1	0	0	0	1	0	0	1	0	1	22
34	6	3	0	0	1	100	0	1	0	1	0	0	0	0	0	0	2
34	6	4	0	1	0	0	0	0	0	0	0	0	0	0	0	0	0
34	7	1	0	0	2	100	0	1	0	1	0	0	1	0	0	1	5
34	7	2	1	0	1	100	0	0	1	0	1	0	0	1	1	0	30
34	7	3	0	0	1	40	1	0	0	0	1	0	0	0	0	0	5
34	7	4	0	1	0	0	0	0	0	0	0	0	0	0	0	0	0
34	8	1	0	0	2	100	0	1	0	0	0	1	0	1	0	0	30
34	8	2	1	0	1	100	0	0	1	1	0	0	1	0	0	0	2
34	8	3	0	0	2	70	1	0	0	0	0	1	0	0	0	0	10
34	8	4	0	1	0	0	0	0	0	0	0	0	0	0	0	0	0
35	1	1	1	0	2	70	1	0	0	1	0	0	1	1	0	1	15
35	1	2	0	0	1	70	1	0	0	0	0	1	0	0	1	1	30
35	1	3	0	0	2	100	0	0	1	0	0	1	0	0	0	0	2
35	1	4	0	1	0	0	0	0	0	0	0	0	0	0	0	0	0
35	2	1	1	0	1	40	0	1	0	1	0	0	1	1	0	1	22
35	2	2	0	0	1	40	0	1	0	1	0	0	0	0	1	0	5
35	2	3	0	0	2	40	0	0	1	0	1	0	0	0	0	0	10
35	2	4	0	1	0	0	0	0	0	0	0	0	0	0	0	0	0
35	3	1	0	0	2	70	0	0	1	0	1	0	1	0	1	1	30
35	3	2	1	0	1	70	1	0	0	0	1	0	0	1	0	0	10
35	3	3	0	0	1	40	1	0	0	0	1	0	0	0	0	0	5
35	3	4	0	1	0	0	0	0	0	0	0	0	0	0	0	0	0
35	4	1	0	0	1	40	0	0	1	0	1	0	0	1	0	1	22
35	4	2	1	0	2	40	0	0	1	1	0	0	1	0	1	0	10
35	4	3	0	0	1	40	0	1	0	0	1	0	0	0	0	0	2
35	4	4	0	1	0	0	0	0	0	0	0	0	0	0	0	0	0
35	5	1	0	0	2	70	0	1	0	0	0	1	0	0	1	0	10
35	5	2	1	0	2	70	1	0	0	0	1	0	1	1	1	1	22
35	5	3	0	0	1	100	0	0	1	0	1	0	0	0	0	0	30
35	5	4	0	1	0	0	0	0	0	0	0	0	0	0	0	0	0
35	6	1	0	0	2	100	0	1	0	0	1	0	1	0	1	0	2
35	6	2	1	0	1	100	0	1	0	1	0	0	0	1	0	1	30
35	6	3	0	0	1	40	1	0	0	1	0	0	0	0	0	0	15
35	6	4	0	1	0	0	0	0	0	0	0	0	0	0	0	0	0
35	7	1	0	0	2	70	0	0	1	0	1	0	0	1	0	0	10
35	7	2	1	0	2	100	0	0	1	0	0	1	1	1	1	1	5
35	7	3	0	0	2	100	0	1	0	1	0	0	0	0	0	0	30
35	7	4	0	1	0	0	0	0	0	0	0	0	0	0	0	0	0
35	8	1	0	0	1	40	1	0	0	1	0	0	0	1	0	0	5
35	8	2	1	0	2	100	1	0	0	0	1	0	0	0	1	1	15
35	8	3	0	0	1	100	0	1	0	1	0	0	0	0	0	0	10
35	8	4	0	1	0	0	0	0	0	0	0	0	0	0	0	0	0
36	1	1	1	0	2	100	0	0	1	0	1	0	1	1	0	0	22
36	1	2	0	0	2	70	1	0	0	0	1	0	0	1	0	1	22
36	1	3	0	0	1	100	0	1	0	1	0	0	0	0	0	0	2
36	1	4	0	1	0	0	0	0	0	0	0	0	0	0	0	0	0
36	2	1	1	0	1	100	1	0	0	0	0	1	0	1	1	1	15
36	2	2	0	0	2	70	0	1	0	0	1	0	1	0	1	0	30
36	2	3	0	0	1	70	0	0	1	1	0	0	0	0	0	0	5
36	2	4	0	1	0	0	0	0	0	0	0	0	0	0	0	0	0
36	3	1	1	0	2	40	1	0	0	1	0	0	0	1	1	1	2
36	3	2	0	0	1	40	0	0	1	1	0	0	1	0	0	0	22
36	3	3	0	0	1	40	1	0	0	0	1	0	0	0	0	0	22
36	3	4	0	1	0	0	0	0	0	0	0	0	0	0	0	0	0
36	4	1	1	0	1	70	0	0	1	0	0	1	1	0	0	0	5
36	4	2	0	0	2	100	0	1	0	1	0	0	0	1	0	1	5
36	4	3	0	0	1	100	0	1	0	0	0	1	0	0	0	0	30
36	4	4	0	1	0	0	0	0	0	0	0	0	0	0	0	0	0
36	5	1	0	0	2	40	1	0	0	0	1	0	0	0	1	0	2
36	5	2	1	0	1	40	0	1	0	0	1	0	1	1	0	1	15
36	5	3	0	0	2	70	1	0	0	1	0	0	0	0	0	0	22
36	5	4	0	1	0	0	0	0	0	0	0	0	0	0	0	0	0
36	6	1	0	0	1	70	0	1	0	0	1	0	1	1	0	1	15
36	6	2	1	0	2	40	0	1	0	0	1	0	0	0	1	0	5
36	6	3	0	0	2	70	0	0	1	0	1	0	0	0	0	0	22
36	6	4	0	1	0	0	0	0	0	0	0	0	0	0	0	0	0
36	7	1	0	0	2	100	0	1	0	1	0	0	1	0	0	1	5
36	7	2	1	0	1	100	0	0	1	0	1	0	0	1	1	0	30
36	7	3	0	0	1	40	1	0	0	0	1	0	0	0	0	0	5
36	7	4	0	1	0	0	0	0	0	0	0	0	0	0	0	0	0
36	8	1	0	0	2	100	0	1	0	0	0	1	0	1	0	0	30
36	8	2	1	0	1	100	0	0	1	1	0	0	1	0	0	0	2
36	8	3	0	0	2	70	1	0	0	0	0	1	0	0	0	0	10
36	8	4	0	1	0	0	0	0	0	0	0	0	0	0	0	0	0
37	1	1	1	0	2	70	0	0	1	0	1	0	1	0	1	1	30
37	1	2	0	0	1	70	1	0	0	0	1	0	0	1	0	0	10
37	1	3	0	0	1	40	1	0	0	0	1	0	0	0	0	0	5
37	1	4	0	1	0	0	0	0	0	0	0	0	0	0	0	0	0
37	2	1	1	0	2	70	0	1	0	0	0	1	0	0	1	0	10
37	2	2	0	0	2	70	1	0	0	0	1	0	1	1	1	1	22
37	2	3	0	0	1	100	0	0	1	0	1	0	0	0	0	0	30
37	2	4	0	1	0	0	0	0	0	0	0	0	0	0	0	0	0
37	3	1	1	0	2	70	1	0	0	1	0	0	1	1	0	1	15
37	3	2	0	0	1	70	1	0	0	0	0	1	0	0	1	1	30
37	3	3	0	0	2	100	0	0	1	0	0	1	0	0	0	0	2
37	3	4	0	1	0	0	0	0	0	0	0	0	0	0	0	0	0
37	4	1	1	0	1	40	1	0	0	1	0	0	0	1	0	0	5
37	4	2	0	0	2	100	1	0	0	0	1	0	0	0	1	1	15
37	4	3	0	0	1	100	0	1	0	1	0	0	0	0	0	0	10
37	4	4	0	1	0	0	0	0	0	0	0	0	0	0	0	0	0
37	5	1	0	0	1	40	0	0	1	0	1	0	0	1	0	1	22
37	5	2	1	0	2	40	0	0	1	1	0	0	1	0	1	0	10
37	5	3	0	0	1	40	0	1	0	0	1	0	0	0	0	0	2
37	5	4	0	1	0	0	0	0	0	0	0	0	0	0	0	0	0
37	6	1	0	0	2	100	0	1	0	0	1	0	1	0	1	0	2
37	6	2	1	0	1	100	0	1	0	1	0	0	0	1	0	1	30
37	6	3	0	0	1	40	1	0	0	1	0	0	0	0	0	0	15
37	6	4	0	1	0	0	0	0	0	0	0	0	0	0	0	0	0
37	7	1	0	0	2	70	0	0	1	0	1	0	0	1	0	0	10
37	7	2	1	0	2	100	0	0	1	0	0	1	1	1	1	1	5
37	7	3	0	0	2	100	0	1	0	1	0	0	0	0	0	0	30
37	7	4	0	1	0	0	0	0	0	0	0	0	0	0	0	0	0
37	8	1	0	0	1	40	0	1	0	1	0	0	1	1	0	1	22
37	8	2	1	0	1	40	0	1	0	1	0	0	0	0	1	0	5
37	8	3	0	0	2	40	0	0	1	0	1	0	0	0	0	0	10
37	8	4	0	1	0	0	0	0	0	0	0	0	0	0	0	0	0
38	1	1	1	0	2	70	0	1	0	0	0	1	0	0	1	0	10
38	1	2	0	0	2	70	1	0	0	0	1	0	1	1	1	1	22
38	1	3	0	0	1	100	0	0	1	0	1	0	0	0	0	0	30
38	1	4	0	1	0	0	0	0	0	0	0	0	0	0	0	0	0
38	2	1	1	0	2	70	1	0	0	1	0	0	1	1	0	1	15
38	2	2	0	0	1	70	1	0	0	0	0	1	0	0	1	1	30
38	2	3	0	0	2	100	0	0	1	0	0	1	0	0	0	0	2
38	2	4	0	1	0	0	0	0	0	0	0	0	0	0	0	0	0
38	3	1	1	0	2	100	0	1	0	0	1	0	1	0	1	0	2
38	3	2	0	0	1	100	0	1	0	1	0	0	0	1	0	1	30
38	3	3	0	0	1	40	1	0	0	1	0	0	0	0	0	0	15
38	3	4	0	1	0	0	0	0	0	0	0	0	0	0	0	0	0
38	4	1	1	0	1	40	1	0	0	1	0	0	0	1	0	0	5
38	4	2	0	0	2	100	1	0	0	0	1	0	0	0	1	1	15
38	4	3	0	0	1	100	0	1	0	1	0	0	0	0	0	0	10
38	4	4	0	1	0	0	0	0	0	0	0	0	0	0	0	0	0
38	5	1	0	0	2	70	0	0	1	0	1	0	1	0	1	1	30
38	5	2	1	0	1	70	1	0	0	0	1	0	0	1	0	0	10
38	5	3	0	0	1	40	1	0	0	0	1	0	0	0	0	0	5
38	5	4	0	1	0	0	0	0	0	0	0	0	0	0	0	0	0
38	6	1	0	0	1	40	0	0	1	0	1	0	0	1	0	1	22
38	6	2	1	0	2	40	0	0	1	1	0	0	1	0	1	0	10
38	6	3	0	0	1	40	0	1	0	0	1	0	0	0	0	0	2
38	6	4	0	1	0	0	0	0	0	0	0	0	0	0	0	0	0
38	7	1	0	0	2	70	0	0	1	0	1	0	0	1	0	0	10
38	7	2	1	0	2	100	0	0	1	0	0	1	1	1	1	1	5
38	7	3	0	0	2	100	0	1	0	1	0	0	0	0	0	0	30
38	7	4	0	1	0	0	0	0	0	0	0	0	0	0	0	0	0
38	8	1	0	0	1	40	0	1	0	1	0	0	1	1	0	1	22
38	8	2	1	0	1	40	0	1	0	1	0	0	0	0	1	0	5
38	8	3	0	0	2	40	0	0	1	0	1	0	0	0	0	0	10
38	8	4	0	1	0	0	0	0	0	0	0	0	0	0	0	0	0
39	1	1	1	0	2	70	1	0	0	1	0	0	1	1	0	1	15
39	1	2	0	0	1	70	1	0	0	0	0	1	0	0	1	1	30
39	1	3	0	0	2	100	0	0	1	0	0	1	0	0	0	0	2
39	1	4	0	1	0	0	0	0	0	0	0	0	0	0	0	0	0
39	2	1	1	0	2	100	0	1	0	0	1	0	1	0	1	0	2
39	2	2	0	0	1	100	0	1	0	1	0	0	0	1	0	1	30
39	2	3	0	0	1	40	1	0	0	1	0	0	0	0	0	0	15
39	2	4	0	1	0	0	0	0	0	0	0	0	0	0	0	0	0
39	3	1	0	0	2	70	0	0	1	0	1	0	1	0	1	1	30
39	3	2	1	0	1	70	1	0	0	0	1	0	0	1	0	0	10
39	3	3	0	0	1	40	1	0	0	0	1	0	0	0	0	0	5
39	3	4	0	1	0	0	0	0	0	0	0	0	0	0	0	0	0
39	4	1	0	0	1	40	0	0	1	0	1	0	0	1	0	1	22
39	4	2	1	0	2	40	0	0	1	1	0	0	1	0	1	0	10
39	4	3	0	0	1	40	0	1	0	0	1	0	0	0	0	0	2
39	4	4	0	1	0	0	0	0	0	0	0	0	0	0	0	0	0
39	5	1	0	0	2	70	0	1	0	0	0	1	0	0	1	0	10
39	5	2	1	0	2	70	1	0	0	0	1	0	1	1	1	1	22
39	5	3	0	0	1	100	0	0	1	0	1	0	0	0	0	0	30
39	5	4	0	1	0	0	0	0	0	0	0	0	0	0	0	0	0
39	6	1	0	0	2	70	0	0	1	0	1	0	0	1	0	0	10
39	6	2	1	0	2	100	0	0	1	0	0	1	1	1	1	1	5
39	6	3	0	0	2	100	0	1	0	1	0	0	0	0	0	0	30
39	6	4	0	1	0	0	0	0	0	0	0	0	0	0	0	0	0
39	7	1	0	0	1	40	1	0	0	1	0	0	0	1	0	0	5
39	7	2	1	0	2	100	1	0	0	0	1	0	0	0	1	1	15
39	7	3	0	0	1	100	0	1	0	1	0	0	0	0	0	0	10
39	7	4	0	1	0	0	0	0	0	0	0	0	0	0	0	0	0
39	8	1	0	0	1	40	0	1	0	1	0	0	1	1	0	1	22
39	8	2	0	0	1	40	0	1	0	1	0	0	0	0	1	0	5
39	8	3	1	0	2	40	0	0	1	0	1	0	0	0	0	0	10
39	8	4	0	1	0	0	0	0	0	0	0	0	0	0	0	0	0
40	1	1	1	0	2	70	0	0	1	0	1	0	1	0	1	1	30
40	1	2	0	0	1	70	1	0	0	0	1	0	0	1	0	0	10
40	1	3	0	0	1	40	1	0	0	0	1	0	0	0	0	0	5
40	1	4	0	1	0	0	0	0	0	0	0	0	0	0	0	0	0
40	2	1	1	0	1	40	0	0	1	0	1	0	0	1	0	1	22
40	2	2	0	0	2	40	0	0	1	1	0	0	1	0	1	0	10
40	2	3	0	0	1	40	0	1	0	0	1	0	0	0	0	0	2
40	2	4	0	1	0	0	0	0	0	0	0	0	0	0	0	0	0
40	3	1	1	0	2	70	1	0	0	1	0	0	1	1	0	1	15
40	3	2	0	0	1	70	1	0	0	0	0	1	0	0	1	1	30
40	3	3	0	0	2	100	0	0	1	0	0	1	0	0	0	0	2
40	3	4	0	1	0	0	0	0	0	0	0	0	0	0	0	0	0
40	4	1	1	0	2	100	0	1	0	0	1	0	1	0	1	0	2
40	4	2	0	0	1	100	0	1	0	1	0	0	0	1	0	1	30
40	4	3	0	0	1	40	1	0	0	1	0	0	0	0	0	0	15
40	4	4	0	1	0	0	0	0	0	0	0	0	0	0	0	0	0
40	5	1	1	0	1	40	0	1	0	1	0	0	1	1	0	1	22
40	5	2	0	0	1	40	0	1	0	1	0	0	0	0	1	0	5
40	5	3	0	0	2	40	0	0	1	0	1	0	0	0	0	0	10
40	5	4	0	1	0	0	0	0	0	0	0	0	0	0	0	0	0
40	6	1	0	0	2	70	0	1	0	0	0	1	0	0	1	0	10
40	6	2	1	0	2	70	1	0	0	0	1	0	1	1	1	1	22
40	6	3	0	0	1	100	0	0	1	0	1	0	0	0	0	0	30
40	6	4	0	1	0	0	0	0	0	0	0	0	0	0	0	0	0
40	7	1	0	0	2	70	0	0	1	0	1	0	0	1	0	0	10
40	7	2	1	0	2	100	0	0	1	0	0	1	1	1	1	1	5
40	7	3	0	0	2	100	0	1	0	1	0	0	0	0	0	0	30
40	7	4	0	1	0	0	0	0	0	0	0	0	0	0	0	0	0
40	8	1	0	0	1	40	1	0	0	1	0	0	0	1	0	0	5
40	8	2	1	0	2	100	1	0	0	0	1	0	0	0	1	1	15
40	8	3	0	0	1	100	0	1	0	1	0	0	0	0	0	0	10
40	8	4	0	1	0	0	0	0	0	0	0	0	0	0	0	0	0
41	1	1	1	0	2	100	1	0	0	1	0	0	1	1	1	0	30
41	1	2	0	0	1	100	0	0	1	0	0	1	0	0	0	1	2
41	1	3	0	0	2	40	0	0	1	1	0	0	0	0	0	0	10
41	1	4	0	1	0	0	0	0	0	0	0	0	0	0	0	0	0
41	2	1	1	0	1	100	0	1	0	1	0	0	0	0	1	1	10
41	2	2	0	0	1	40	1	0	0	1	0	0	1	1	0	1	15
41	2	3	0	0	2	100	0	0	1	0	0	1	0	0	0	0	15
41	2	4	0	1	0	0	0	0	0	0	0	0	0	0	0	0	0
41	3	1	1	0	2	70	0	0	1	1	0	0	1	1	1	0	22
41	3	2	0	0	1	40	1	0	0	1	0	0	0	0	0	1	15
41	3	3	0	0	1	70	0	1	0	0	0	1	0	0	0	0	2
41	3	4	0	1	0	0	0	0	0	0	0	0	0	0	0	0	0
41	4	1	1	0	1	40	0	1	0	0	1	0	1	0	0	0	10
41	4	2	0	0	2	70	0	1	0	0	0	1	1	0	1	1	10
41	4	3	0	0	1	70	1	0	0	0	1	0	0	0	0	0	22
41	4	4	0	1	0	0	0	0	0	0	0	0	0	0	0	0	0
41	5	1	0	0	1	40	0	0	1	1	0	0	0	0	0	0	5
41	5	2	1	0	2	70	1	0	0	1	0	0	0	1	1	0	2
41	5	3	0	0	2	70	0	1	0	0	0	1	0	0	0	0	30
41	5	4	0	1	0	0	0	0	0	0	0	0	0	0	0	0	0
41	6	1	0	0	1	40	1	0	0	0	0	1	1	0	1	1	2
41	6	2	1	0	2	40	0	0	1	1	0	0	1	0	0	0	22
41	6	3	0	0	2	40	1	0	0	1	0	0	0	0	0	0	15
41	6	4	0	1	0	0	0	0	0	0	0	0	0	0	0	0	0
41	7	1	0	0	1	70	1	0	0	0	1	0	0	0	1	1	30
41	7	2	1	0	1	70	0	0	1	0	1	0	1	1	0	0	2
41	7	3	0	0	2	70	0	1	0	0	0	1	0	0	0	0	15
41	7	4	0	1	0	0	0	0	0	0	0	0	0	0	0	0	0
41	8	1	0	0	1	100	0	0	1	0	0	1	0	0	1	1	15
41	8	2	1	0	2	100	0	1	0	0	0	1	1	1	1	0	10
41	8	3	0	0	2	100	0	0	1	0	1	0	0	0	0	0	5
41	8	4	0	1	0	0	0	0	0	0	0	0	0	0	0	0	0
42	1	1	1	0	2	70	0	0	1	0	1	0	1	0	1	1	30
42	1	2	0	0	1	70	1	0	0	0	1	0	0	1	0	0	10
42	1	3	0	0	1	40	1	0	0	0	1	0	0	0	0	0	5
42	1	4	0	1	0	0	0	0	0	0	0	0	0	0	0	0	0
42	2	1	1	0	1	40	0	0	1	0	1	0	0	1	0	1	22
42	2	2	0	0	2	40	0	0	1	1	0	0	1	0	1	0	10
42	2	3	0	0	1	40	0	1	0	0	1	0	0	0	0	0	2
42	2	4	0	1	0	0	0	0	0	0	0	0	0	0	0	0	0
42	3	1	1	0	2	100	0	1	0	0	1	0	1	0	1	0	2
42	3	2	0	0	1	100	0	1	0	1	0	0	0	1	0	1	30
42	3	3	0	0	1	40	1	0	0	1	0	0	0	0	0	0	15
42	3	4	0	1	0	0	0	0	0	0	0	0	0	0	0	0	0
42	4	1	1	0	1	40	0	1	0	1	0	0	1	1	0	1	22
42	4	2	0	0	1	40	0	1	0	1	0	0	0	0	1	0	5
42	4	3	0	0	2	40	0	0	1	0	1	0	0	0	0	0	10
42	4	4	0	1	0	0	0	0	0	0	0	0	0	0	0	0	0
42	5	1	0	0	2	70	0	1	0	0	0	1	0	0	1	0	10
42	5	2	1	0	2	70	1	0	0	0	1	0	1	1	1	1	22
42	5	3	0	0	1	100	0	0	1	0	1	0	0	0	0	0	30
42	5	4	0	1	0	0	0	0	0	0	0	0	0	0	0	0	0
42	6	1	0	0	2	70	1	0	0	1	0	0	1	1	0	1	15
42	6	2	1	0	1	70	1	0	0	0	0	1	0	0	1	1	30
42	6	3	0	0	2	100	0	0	1	0	0	1	0	0	0	0	2
42	6	4	0	1	0	0	0	0	0	0	0	0	0	0	0	0	0
42	7	1	0	0	2	70	0	0	1	0	1	0	0	1	0	0	10
42	7	2	1	0	2	100	0	0	1	0	0	1	1	1	1	1	5
42	7	3	0	0	2	100	0	1	0	1	0	0	0	0	0	0	30
42	7	4	0	1	0	0	0	0	0	0	0	0	0	0	0	0	0
42	8	1	0	0	1	40	1	0	0	1	0	0	0	1	0	0	5
42	8	2	1	0	2	100	1	0	0	0	1	0	0	0	1	1	15
42	8	3	0	0	1	100	0	1	0	1	0	0	0	0	0	0	10
42	8	4	0	1	0	0	0	0	0	0	0	0	0	0	0	0	0
43	1	1	1	0	2	70	0	0	1	0	1	0	1	0	1	1	30
43	1	2	0	0	1	70	1	0	0	0	1	0	0	1	0	0	10
43	1	3	0	0	1	40	1	0	0	0	1	0	0	0	0	0	5
43	1	4	0	1	0	0	0	0	0	0	0	0	0	0	0	0	0
43	2	1	1	0	1	40	0	0	1	0	1	0	0	1	0	1	22
43	2	2	0	0	2	40	0	0	1	1	0	0	1	0	1	0	10
43	2	3	0	0	1	40	0	1	0	0	1	0	0	0	0	0	2
43	2	4	0	1	0	0	0	0	0	0	0	0	0	0	0	0	0
43	3	1	1	0	2	70	0	0	1	0	1	0	0	1	0	0	10
43	3	2	0	0	2	100	0	0	1	0	0	1	1	1	1	1	5
43	3	3	0	0	2	100	0	1	0	1	0	0	0	0	0	0	30
43	3	4	0	1	0	0	0	0	0	0	0	0	0	0	0	0	0
43	4	1	1	0	1	40	0	1	0	1	0	0	1	1	0	1	22
43	4	2	0	0	1	40	0	1	0	1	0	0	0	0	1	0	5
43	4	3	0	0	2	40	0	0	1	0	1	0	0	0	0	0	10
43	4	4	0	1	0	0	0	0	0	0	0	0	0	0	0	0	0
43	5	1	0	0	2	70	0	1	0	0	0	1	0	0	1	0	10
43	5	2	1	0	2	70	1	0	0	0	1	0	1	1	1	1	22
43	5	3	0	0	1	100	0	0	1	0	1	0	0	0	0	0	30
43	5	4	0	1	0	0	0	0	0	0	0	0	0	0	0	0	0
43	6	1	0	0	2	70	1	0	0	1	0	0	1	1	0	1	15
43	6	2	1	0	1	70	1	0	0	0	0	1	0	0	1	1	30
43	6	3	0	0	2	100	0	0	1	0	0	1	0	0	0	0	2
43	6	4	0	1	0	0	0	0	0	0	0	0	0	0	0	0	0
43	7	1	0	0	2	100	0	1	0	0	1	0	1	0	1	0	2
43	7	2	1	0	1	100	0	1	0	1	0	0	0	1	0	1	30
43	7	3	0	0	1	40	1	0	0	1	0	0	0	0	0	0	15
43	7	4	0	1	0	0	0	0	0	0	0	0	0	0	0	0	0
43	8	1	0	0	1	40	1	0	0	1	0	0	0	1	0	0	5
43	8	2	1	0	2	100	1	0	0	0	1	0	0	0	1	1	15
43	8	3	0	0	1	100	0	1	0	1	0	0	0	0	0	0	10
43	8	4	0	1	0	0	0	0	0	0	0	0	0	0	0	0	0
44	1	1	1	0	2	70	0	0	1	0	1	0	1	0	1	1	30
44	1	2	0	0	1	70	1	0	0	0	1	0	0	1	0	0	10
44	1	3	0	0	1	40	1	0	0	0	1	0	0	0	0	0	5
44	1	4	0	1	0	0	0	0	0	0	0	0	0	0	0	0	0
44	2	1	1	0	2	70	1	0	0	1	0	0	1	1	0	1	15
44	2	2	0	0	1	70	1	0	0	0	0	1	0	0	1	1	30
44	2	3	0	0	2	100	0	0	1	0	0	1	0	0	0	0	2
44	2	4	0	1	0	0	0	0	0	0	0	0	0	0	0	0	0
44	3	1	1	0	2	100	0	1	0	0	1	0	1	0	1	0	2
44	3	2	0	0	1	100	0	1	0	1	0	0	0	1	0	1	30
44	3	3	0	0	1	40	1	0	0	1	0	0	0	0	0	0	15
44	3	4	0	1	0	0	0	0	0	0	0	0	0	0	0	0	0
44	4	1	1	0	1	40	0	1	0	1	0	0	1	1	0	1	22
44	4	2	0	0	1	40	0	1	0	1	0	0	0	0	1	0	5
44	4	3	0	0	2	40	0	0	1	0	1	0	0	0	0	0	10
44	4	4	0	1	0	0	0	0	0	0	0	0	0	0	0	0	0
44	5	1	0	0	1	40	0	0	1	0	1	0	0	1	0	1	22
44	5	2	1	0	2	40	0	0	1	1	0	0	1	0	1	0	10
44	5	3	0	0	1	40	0	1	0	0	1	0	0	0	0	0	2
44	5	4	0	1	0	0	0	0	0	0	0	0	0	0	0	0	0
44	6	1	0	0	2	70	0	1	0	0	0	1	0	0	1	0	10
44	6	2	1	0	2	70	1	0	0	0	1	0	1	1	1	1	22
44	6	3	0	0	1	100	0	0	1	0	1	0	0	0	0	0	30
44	6	4	0	1	0	0	0	0	0	0	0	0	0	0	0	0	0
44	7	1	0	0	2	70	0	0	1	0	1	0	0	1	0	0	10
44	7	2	1	0	2	100	0	0	1	0	0	1	1	1	1	1	5
44	7	3	0	0	2	100	0	1	0	1	0	0	0	0	0	0	30
44	7	4	0	1	0	0	0	0	0	0	0	0	0	0	0	0	0
44	8	1	0	0	1	40	1	0	0	1	0	0	0	1	0	0	5
44	8	2	1	0	2	100	1	0	0	0	1	0	0	0	1	1	15
44	8	3	0	0	1	100	0	1	0	1	0	0	0	0	0	0	10
44	8	4	0	1	0	0	0	0	0	0	0	0	0	0	0	0	0
45	1	1	1	0	2	70	0	0	1	0	1	0	1	0	1	1	30
45	1	2	0	0	1	70	1	0	0	0	1	0	0	1	0	0	10
45	1	3	0	0	1	40	1	0	0	0	1	0	0	0	0	0	5
45	1	4	0	1	0	0	0	0	0	0	0	0	0	0	0	0	0
45	2	1	1	0	1	40	0	1	0	1	0	0	1	1	0	1	22
45	2	2	0	0	1	40	0	1	0	1	0	0	0	0	1	0	5
45	2	3	0	0	2	40	0	0	1	0	1	0	0	0	0	0	10
45	2	4	0	1	0	0	0	0	0	0	0	0	0	0	0	0	0
45	3	1	0	0	1	40	0	0	1	0	1	0	0	1	0	1	22
45	3	2	1	0	2	40	0	0	1	1	0	0	1	0	1	0	10
45	3	3	0	0	1	40	0	1	0	0	1	0	0	0	0	0	2
45	3	4	0	1	0	0	0	0	0	0	0	0	0	0	0	0	0
45	4	1	0	0	2	70	0	1	0	0	0	1	0	0	1	0	10
45	4	2	1	0	2	70	1	0	0	0	1	0	1	1	1	1	22
45	4	3	0	0	1	100	0	0	1	0	1	0	0	0	0	0	30
45	4	4	0	1	0	0	0	0	0	0	0	0	0	0	0	0	0
45	5	1	0	0	2	70	1	0	0	1	0	0	1	1	0	1	15
45	5	2	1	0	1	70	1	0	0	0	0	1	0	0	1	1	30
45	5	3	0	0	2	100	0	0	1	0	0	1	0	0	0	0	2
45	5	4	0	1	0	0	0	0	0	0	0	0	0	0	0	0	0
45	6	1	0	0	2	100	0	1	0	0	1	0	1	0	1	0	2
45	6	2	1	0	1	100	0	1	0	1	0	0	0	1	0	1	30
45	6	3	0	0	1	40	1	0	0	1	0	0	0	0	0	0	15
45	6	4	0	1	0	0	0	0	0	0	0	0	0	0	0	0	0
45	7	1	0	0	2	70	0	0	1	0	1	0	0	1	0	0	10
45	7	2	1	0	2	100	0	0	1	0	0	1	1	1	1	1	5
45	7	3	0	0	2	100	0	1	0	1	0	0	0	0	0	0	30
45	7	4	0	1	0	0	0	0	0	0	0	0	0	0	0	0	0
45	8	1	0	0	1	40	1	0	0	1	0	0	0	1	0	0	5
45	8	2	1	0	2	100	1	0	0	0	1	0	0	0	1	1	15
45	8	3	0	0	1	100	0	1	0	1	0	0	0	0	0	0	10
45	8	4	0	1	0	0	0	0	0	0	0	0	0	0	0	0	0
46	1	1	1	0	2	100	1	0	0	1	0	0	1	1	1	0	30
46	1	2	0	0	1	100	0	0	1	0	0	1	0	0	0	1	2
46	1	3	0	0	2	40	0	0	1	1	0	0	0	0	0	0	10
46	1	4	0	1	0	0	0	0	0	0	0	0	0	0	0	0	0
46	2	1	1	0	1	40	1	0	0	0	0	1	1	0	1	1	2
46	2	2	0	0	2	40	0	0	1	1	0	0	1	0	0	0	22
46	2	3	0	0	2	40	1	0	0	1	0	0	0	0	0	0	15
46	2	4	0	1	0	0	0	0	0	0	0	0	0	0	0	0	0
46	3	1	1	0	2	70	0	0	1	1	0	0	1	1	1	0	22
46	3	2	0	0	1	40	1	0	0	1	0	0	0	0	0	1	15
46	3	3	0	0	1	70	0	1	0	0	0	1	0	0	0	0	2
46	3	4	0	1	0	0	0	0	0	0	0	0	0	0	0	0	0
46	4	1	0	0	1	40	0	0	1	1	0	0	0	0	0	0	5
46	4	2	1	0	2	70	1	0	0	1	0	0	0	1	1	0	2
46	4	3	0	0	2	70	0	1	0	0	0	1	0	0	0	0	30
46	4	4	0	1	0	0	0	0	0	0	0	0	0	0	0	0	0
46	5	1	0	0	1	70	1	0	0	0	1	0	0	0	1	1	30
46	5	2	1	0	1	70	0	0	1	0	1	0	1	1	0	0	2
46	5	3	0	0	2	70	0	1	0	0	0	1	0	0	0	0	15
46	5	4	0	1	0	0	0	0	0	0	0	0	0	0	0	0	0
46	6	1	0	0	1	100	0	0	1	0	0	1	0	0	1	1	15
46	6	2	1	0	2	100	0	1	0	0	0	1	1	1	1	0	10
46	6	3	0	0	2	100	0	0	1	0	1	0	0	0	0	0	5
46	6	4	0	1	0	0	0	0	0	0	0	0	0	0	0	0	0
46	7	1	0	0	1	40	0	1	0	0	1	0	1	0	0	0	10
46	7	2	1	0	2	70	0	1	0	0	0	1	1	0	1	1	10
46	7	3	0	0	1	70	1	0	0	0	1	0	0	0	0	0	22
46	7	4	0	1	0	0	0	0	0	0	0	0	0	0	0	0	0
46	8	1	0	0	1	100	0	1	0	1	0	0	0	0	1	1	10
46	8	2	0	0	1	40	1	0	0	1	0	0	1	1	0	1	15
46	8	3	1	0	2	100	0	0	1	0	0	1	0	0	0	0	15
46	8	4	0	1	0	0	0	0	0	0	0	0	0	0	0	0	0
47	1	1	1	0	2	70	0	0	1	0	1	0	1	0	1	1	30
47	1	2	0	0	1	70	1	0	0	0	1	0	0	1	0	0	10
47	1	3	0	0	1	40	1	0	0	0	1	0	0	0	0	0	5
47	1	4	0	1	0	0	0	0	0	0	0	0	0	0	0	0	0
47	2	1	1	0	2	70	1	0	0	1	0	0	1	1	0	1	15
47	2	2	0	0	1	70	1	0	0	0	0	1	0	0	1	1	30
47	2	3	0	0	2	100	0	0	1	0	0	1	0	0	0	0	2
47	2	4	0	1	0	0	0	0	0	0	0	0	0	0	0	0	0
47	3	1	1	0	2	100	0	1	0	0	1	0	1	0	1	0	2
47	3	2	0	0	1	100	0	1	0	1	0	0	0	1	0	1	30
47	3	3	0	0	1	40	1	0	0	1	0	0	0	0	0	0	15
47	3	4	0	1	0	0	0	0	0	0	0	0	0	0	0	0	0
47	4	1	1	0	1	40	0	1	0	1	0	0	1	1	0	1	22
47	4	2	0	0	1	40	0	1	0	1	0	0	0	0	1	0	5
47	4	3	0	0	2	40	0	0	1	0	1	0	0	0	0	0	10
47	4	4	0	1	0	0	0	0	0	0	0	0	0	0	0	0	0
47	5	1	0	0	1	40	0	0	1	0	1	0	0	1	0	1	22
47	5	2	1	0	2	40	0	0	1	1	0	0	1	0	1	0	10
47	5	3	0	0	1	40	0	1	0	0	1	0	0	0	0	0	2
47	5	4	0	1	0	0	0	0	0	0	0	0	0	0	0	0	0
47	6	1	0	0	2	70	0	1	0	0	0	1	0	0	1	0	10
47	6	2	1	0	2	70	1	0	0	0	1	0	1	1	1	1	22
47	6	3	0	0	1	100	0	0	1	0	1	0	0	0	0	0	30
47	6	4	0	1	0	0	0	0	0	0	0	0	0	0	0	0	0
47	7	1	0	0	2	70	0	0	1	0	1	0	0	1	0	0	10
47	7	2	1	0	2	100	0	0	1	0	0	1	1	1	1	1	5
47	7	3	0	0	2	100	0	1	0	1	0	0	0	0	0	0	30
47	7	4	0	1	0	0	0	0	0	0	0	0	0	0	0	0	0
47	8	1	0	0	1	40	1	0	0	1	0	0	0	1	0	0	5
47	8	2	1	0	2	100	1	0	0	0	1	0	0	0	1	1	15
47	8	3	0	0	1	100	0	1	0	1	0	0	0	0	0	0	10
47	8	4	0	1	0	0	0	0	0	0	0	0	0	0	0	0	0
48	1	1	1	0	2	70	0	0	1	0	1	0	1	0	1	1	30
48	1	2	0	0	1	70	1	0	0	0	1	0	0	1	0	0	10
48	1	3	0	0	1	40	1	0	0	0	1	0	0	0	0	0	5
48	1	4	0	1	0	0	0	0	0	0	0	0	0	0	0	0	0
48	2	1	1	0	2	70	1	0	0	1	0	0	1	1	0	1	15
48	2	2	0	0	1	70	1	0	0	0	0	1	0	0	1	1	30
48	2	3	0	0	2	100	0	0	1	0	0	1	0	0	0	0	2
48	2	4	0	1	0	0	0	0	0	0	0	0	0	0	0	0	0
48	3	1	1	0	2	70	0	0	1	0	1	0	0	1	0	0	10
48	3	2	0	0	2	100	0	0	1	0	0	1	1	1	1	1	5
48	3	3	0	0	2	100	0	1	0	1	0	0	0	0	0	0	30
48	3	4	0	1	0	0	0	0	0	0	0	0	0	0	0	0	0
48	4	1	1	0	1	40	0	1	0	1	0	0	1	1	0	1	22
48	4	2	0	0	1	40	0	1	0	1	0	0	0	0	1	0	5
48	4	3	0	0	2	40	0	0	1	0	1	0	0	0	0	0	10
48	4	4	0	1	0	0	0	0	0	0	0	0	0	0	0	0	0
48	5	1	0	0	1	40	0	0	1	0	1	0	0	1	0	1	22
48	5	2	1	0	2	40	0	0	1	1	0	0	1	0	1	0	10
48	5	3	0	0	1	40	0	1	0	0	1	0	0	0	0	0	2
48	5	4	0	1	0	0	0	0	0	0	0	0	0	0	0	0	0
48	6	1	0	0	2	70	0	1	0	0	0	1	0	0	1	0	10
48	6	2	1	0	2	70	1	0	0	0	1	0	1	1	1	1	22
48	6	3	0	0	1	100	0	0	1	0	1	0	0	0	0	0	30
48	6	4	0	1	0	0	0	0	0	0	0	0	0	0	0	0	0
48	7	1	0	0	2	100	0	1	0	0	1	0	1	0	1	0	2
48	7	2	1	0	1	100	0	1	0	1	0	0	0	1	0	1	30
48	7	3	0	0	1	40	1	0	0	1	0	0	0	0	0	0	15
48	7	4	0	1	0	0	0	0	0	0	0	0	0	0	0	0	0
48	8	1	0	0	1	40	1	0	0	1	0	0	0	1	0	0	5
48	8	2	1	0	2	100	1	0	0	0	1	0	0	0	1	1	15
48	8	3	0	0	1	100	0	1	0	1	0	0	0	0	0	0	10
48	8	4	0	1	0	0	0	0	0	0	0	0	0	0	0	0	0
49	1	1	1	0	2	100	0	0	1	0	1	0	1	1	0	0	22
49	1	2	0	0	2	70	1	0	0	0	1	0	0	1	0	1	22
49	1	3	0	0	1	100	0	1	0	1	0	0	0	0	0	0	2
49	1	4	0	1	0	0	0	0	0	0	0	0	0	0	0	0	0
49	2	1	1	0	1	100	1	0	0	0	0	1	0	1	1	1	15
49	2	2	0	0	2	70	0	1	0	0	1	0	1	0	1	0	30
49	2	3	0	0	1	70	0	0	1	1	0	0	0	0	0	0	5
49	2	4	0	1	0	0	0	0	0	0	0	0	0	0	0	0	0
49	3	1	1	0	1	70	0	1	0	0	1	0	1	1	0	1	15
49	3	2	0	0	2	40	0	1	0	0	1	0	0	0	1	0	5
49	3	3	0	0	2	70	0	0	1	0	1	0	0	0	0	0	22
49	3	4	0	1	0	0	0	0	0	0	0	0	0	0	0	0	0
49	4	1	1	0	2	40	1	0	0	1	0	0	0	1	1	1	2
49	4	2	0	0	1	40	0	0	1	1	0	0	1	0	0	0	22
49	4	3	0	0	1	40	1	0	0	0	1	0	0	0	0	0	22
49	4	4	0	1	0	0	0	0	0	0	0	0	0	0	0	0	0
49	5	1	0	0	2	40	1	0	0	0	1	0	0	0	1	0	2
49	5	2	1	0	1	40	0	1	0	0	1	0	1	1	0	1	15
49	5	3	0	0	2	70	1	0	0	1	0	0	0	0	0	0	22
49	5	4	0	1	0	0	0	0	0	0	0	0	0	0	0	0	0
49	6	1	0	0	2	100	0	1	0	1	0	0	1	0	0	1	5
49	6	2	1	0	1	100	0	0	1	0	1	0	0	1	1	0	30
49	6	3	0	0	1	40	1	0	0	0	1	0	0	0	0	0	5
49	6	4	0	1	0	0	0	0	0	0	0	0	0	0	0	0	0
49	7	1	0	0	2	100	0	1	0	0	0	1	0	1	0	0	30
49	7	2	1	0	1	100	0	0	1	1	0	0	1	0	0	0	2
49	7	3	0	0	2	70	1	0	0	0	0	1	0	0	0	0	10
49	7	4	0	1	0	0	0	0	0	0	0	0	0	0	0	0	0
49	8	1	0	0	1	70	0	0	1	0	0	1	1	0	0	0	5
49	8	2	1	0	2	100	0	1	0	1	0	0	0	1	0	1	5
49	8	3	0	0	1	100	0	1	0	0	0	1	0	0	0	0	30
49	8	4	0	1	0	0	0	0	0	0	0	0	0	0	0	0	0
50	1	1	1	0	2	100	0	0	1	0	1	0	1	1	0	0	22
50	1	2	0	0	2	70	1	0	0	0	1	0	0	1	0	1	22
50	1	3	0	0	1	100	0	1	0	1	0	0	0	0	0	0	2
50	1	4	0	1	0	0	0	0	0	0	0	0	0	0	0	0	0
50	2	1	1	0	1	100	1	0	0	0	0	1	0	1	1	1	15
50	2	2	0	0	2	70	0	1	0	0	1	0	1	0	1	0	30
50	2	3	0	0	1	70	0	0	1	1	0	0	0	0	0	0	5
50	2	4	0	1	0	0	0	0	0	0	0	0	0	0	0	0	0
50	3	1	1	0	1	70	0	1	0	0	1	0	1	1	0	1	15
50	3	2	0	0	2	40	0	1	0	0	1	0	0	0	1	0	5
50	3	3	0	0	2	70	0	0	1	0	1	0	0	0	0	0	22
50	3	4	0	1	0	0	0	0	0	0	0	0	0	0	0	0	0
50	4	1	1	0	2	100	0	1	0	0	0	1	0	1	0	0	30
50	4	2	0	0	1	100	0	0	1	1	0	0	1	0	0	0	2
50	4	3	0	0	2	70	1	0	0	0	0	1	0	0	0	0	10
50	4	4	0	1	0	0	0	0	0	0	0	0	0	0	0	0	0
50	5	1	1	0	2	40	1	0	0	1	0	0	0	1	1	1	2
50	5	2	0	0	1	40	0	0	1	1	0	0	1	0	0	0	22
50	5	3	0	0	1	40	1	0	0	0	1	0	0	0	0	0	22
50	5	4	0	1	0	0	0	0	0	0	0	0	0	0	0	0	0
50	6	1	0	0	2	40	1	0	0	0	1	0	0	0	1	0	2
50	6	2	1	0	1	40	0	1	0	0	1	0	1	1	0	1	15
50	6	3	0	0	2	70	1	0	0	1	0	0	0	0	0	0	22
50	6	4	0	1	0	0	0	0	0	0	0	0	0	0	0	0	0
50	7	1	0	0	2	100	0	1	0	1	0	0	1	0	0	1	5
50	7	2	1	0	1	100	0	0	1	0	1	0	0	1	1	0	30
50	7	3	0	0	1	40	1	0	0	0	1	0	0	0	0	0	5
50	7	4	0	1	0	0	0	0	0	0	0	0	0	0	0	0	0
50	8	1	0	0	1	70	0	0	1	0	0	1	1	0	0	0	5
50	8	2	1	0	2	100	0	1	0	1	0	0	0	1	0	1	5
50	8	3	0	0	1	100	0	1	0	0	0	1	0	0	0	0	30
50	8	4	0	1	0	0	0	0	0	0	0	0	0	0	0	0	0
51	1	1	1	0	2	70	0	0	1	0	1	0	1	0	1	1	30
51	1	2	0	0	1	70	1	0	0	0	1	0	0	1	0	0	10
51	1	3	0	0	1	40	1	0	0	0	1	0	0	0	0	0	5
51	1	4	0	1	0	0	0	0	0	0	0	0	0	0	0	0	0
51	2	1	1	0	1	40	0	0	1	0	1	0	0	1	0	1	22
51	2	2	0	0	2	40	0	0	1	1	0	0	1	0	1	0	10
51	2	3	0	0	1	40	0	1	0	0	1	0	0	0	0	0	2
51	2	4	0	1	0	0	0	0	0	0	0	0	0	0	0	0	0
51	3	1	1	0	2	100	0	1	0	0	1	0	1	0	1	0	2
51	3	2	0	0	1	100	0	1	0	1	0	0	0	1	0	1	30
51	3	3	0	0	1	40	1	0	0	1	0	0	0	0	0	0	15
51	3	4	0	1	0	0	0	0	0	0	0	0	0	0	0	0	0
51	4	1	0	0	2	70	0	1	0	0	0	1	0	0	1	0	10
51	4	2	1	0	2	70	1	0	0	0	1	0	1	1	1	1	22
51	4	3	0	0	1	100	0	0	1	0	1	0	0	0	0	0	30
51	4	4	0	1	0	0	0	0	0	0	0	0	0	0	0	0	0
51	5	1	0	0	2	70	0	0	1	0	1	0	0	1	0	0	10
51	5	2	1	0	2	100	0	0	1	0	0	1	1	1	1	1	5
51	5	3	0	0	2	100	0	1	0	1	0	0	0	0	0	0	30
51	5	4	0	1	0	0	0	0	0	0	0	0	0	0	0	0	0
51	6	1	0	0	1	40	1	0	0	1	0	0	0	1	0	0	5
51	6	2	1	0	2	100	1	0	0	0	1	0	0	0	1	1	15
51	6	3	0	0	1	100	0	1	0	1	0	0	0	0	0	0	10
51	6	4	0	1	0	0	0	0	0	0	0	0	0	0	0	0	0
51	7	1	0	0	2	70	1	0	0	1	0	0	1	1	0	1	15
51	7	2	0	0	1	70	1	0	0	0	0	1	0	0	1	1	30
51	7	3	1	0	2	100	0	0	1	0	0	1	0	0	0	0	2
51	7	4	0	1	0	0	0	0	0	0	0	0	0	0	0	0	0
51	8	1	0	0	1	40	0	1	0	1	0	0	1	1	0	1	22
51	8	2	0	0	1	40	0	1	0	1	0	0	0	0	1	0	5
51	8	3	1	0	2	40	0	0	1	0	1	0	0	0	0	0	10
51	8	4	0	1	0	0	0	0	0	0	0	0	0	0	0	0	0
52	1	1	1	0	2	100	1	0	0	1	0	0	1	1	1	0	30
52	1	2	0	0	1	100	0	0	1	0	0	1	0	0	0	1	2
52	1	3	0	0	2	40	0	0	1	1	0	0	0	0	0	0	10
52	1	4	0	1	0	0	0	0	0	0	0	0	0	0	0	0	0
52	2	1	1	0	1	40	0	0	1	1	0	0	0	0	0	0	5
52	2	2	0	0	2	70	1	0	0	1	0	0	0	1	1	0	2
52	2	3	0	0	2	70	0	1	0	0	0	1	0	0	0	0	30
52	2	4	0	1	0	0	0	0	0	0	0	0	0	0	0	0	0
52	3	1	1	0	1	70	1	0	0	0	1	0	0	0	1	1	30
52	3	2	0	0	1	70	0	0	1	0	1	0	1	1	0	0	2
52	3	3	0	0	2	70	0	1	0	0	0	1	0	0	0	0	15
52	3	4	0	1	0	0	0	0	0	0	0	0	0	0	0	0	0
52	4	1	1	0	1	100	0	0	1	0	0	1	0	0	1	1	15
52	4	2	0	0	2	100	0	1	0	0	0	1	1	1	1	0	10
52	4	3	0	0	2	100	0	0	1	0	1	0	0	0	0	0	5
52	4	4	0	1	0	0	0	0	0	0	0	0	0	0	0	0	0
52	5	1	1	0	2	70	0	0	1	1	0	0	1	1	1	0	22
52	5	2	0	0	1	40	1	0	0	1	0	0	0	0	0	1	15
52	5	3	0	0	1	70	0	1	0	0	0	1	0	0	0	0	2
52	5	4	0	1	0	0	0	0	0	0	0	0	0	0	0	0	0
52	6	1	0	0	1	100	0	1	0	1	0	0	0	0	1	1	10
52	6	2	1	0	1	40	1	0	0	1	0	0	1	1	0	1	15
52	6	3	0	0	2	100	0	0	1	0	0	1	0	0	0	0	15
52	6	4	0	1	0	0	0	0	0	0	0	0	0	0	0	0	0
52	7	1	0	0	1	40	1	0	0	0	0	1	1	0	1	1	2
52	7	2	1	0	2	40	0	0	1	1	0	0	1	0	0	0	22
52	7	3	0	0	2	40	1	0	0	1	0	0	0	0	0	0	15
52	7	4	0	1	0	0	0	0	0	0	0	0	0	0	0	0	0
52	8	1	0	0	1	40	0	1	0	0	1	0	1	0	0	0	10
52	8	2	1	0	2	70	0	1	0	0	0	1	1	0	1	1	10
52	8	3	0	0	1	70	1	0	0	0	1	0	0	0	0	0	22
52	8	4	0	1	0	0	0	0	0	0	0	0	0	0	0	0	0
53	1	1	1	0	2	100	1	0	0	1	0	0	1	1	1	0	30
53	1	2	0	0	1	100	0	0	1	0	0	1	0	0	0	1	2
53	1	3	0	0	2	40	0	0	1	1	0	0	0	0	0	0	10
53	1	4	0	1	0	0	0	0	0	0	0	0	0	0	0	0	0
53	2	1	1	0	1	40	1	0	0	0	0	1	1	0	1	1	2
53	2	2	0	0	2	40	0	0	1	1	0	0	1	0	0	0	22
53	2	3	0	0	2	40	1	0	0	1	0	0	0	0	0	0	15
53	2	4	0	1	0	0	0	0	0	0	0	0	0	0	0	0	0
53	3	1	1	0	2	70	0	0	1	1	0	0	1	1	1	0	22
53	3	2	0	0	1	40	1	0	0	1	0	0	0	0	0	1	15
53	3	3	0	0	1	70	0	1	0	0	0	1	0	0	0	0	2
53	3	4	0	1	0	0	0	0	0	0	0	0	0	0	0	0	0
53	4	1	0	0	1	40	0	0	1	1	0	0	0	0	0	0	5
53	4	2	1	0	2	70	1	0	0	1	0	0	0	1	1	0	2
53	4	3	0	0	2	70	0	1	0	0	0	1	0	0	0	0	30
53	4	4	0	1	0	0	0	0	0	0	0	0	0	0	0	0	0
53	5	1	0	0	1	100	0	1	0	1	0	0	0	0	1	1	10
53	5	2	1	0	1	40	1	0	0	1	0	0	1	1	0	1	15
53	5	3	0	0	2	100	0	0	1	0	0	1	0	0	0	0	15
53	5	4	0	1	0	0	0	0	0	0	0	0	0	0	0	0	0
53	6	1	0	0	1	70	1	0	0	0	1	0	0	0	1	1	30
53	6	2	1	0	1	70	0	0	1	0	1	0	1	1	0	0	2
53	6	3	0	0	2	70	0	1	0	0	0	1	0	0	0	0	15
53	6	4	0	1	0	0	0	0	0	0	0	0	0	0	0	0	0
53	7	1	0	0	1	100	0	0	1	0	0	1	0	0	1	1	15
53	7	2	1	0	2	100	0	1	0	0	0	1	1	1	1	0	10
53	7	3	0	0	2	100	0	0	1	0	1	0	0	0	0	0	5
53	7	4	0	1	0	0	0	0	0	0	0	0	0	0	0	0	0
53	8	1	0	0	1	40	0	1	0	0	1	0	1	0	0	0	10
53	8	2	1	0	2	70	0	1	0	0	0	1	1	0	1	1	10
53	8	3	0	0	1	70	1	0	0	0	1	0	0	0	0	0	22
53	8	4	0	1	0	0	0	0	0	0	0	0	0	0	0	0	0
54	1	1	1	0	2	100	0	0	1	0	1	0	1	1	0	0	22
54	1	2	0	0	2	70	1	0	0	0	1	0	0	1	0	1	22
54	1	3	0	0	1	100	0	1	0	1	0	0	0	0	0	0	2
54	1	4	0	1	0	0	0	0	0	0	0	0	0	0	0	0	0
54	2	1	1	0	1	100	1	0	0	0	0	1	0	1	1	1	15
54	2	2	0	0	2	70	0	1	0	0	1	0	1	0	1	0	30
54	2	3	0	0	1	70	0	0	1	1	0	0	0	0	0	0	5
54	2	4	0	1	0	0	0	0	0	0	0	0	0	0	0	0	0
54	3	1	1	0	1	70	0	1	0	0	1	0	1	1	0	1	15
54	3	2	0	0	2	40	0	1	0	0	1	0	0	0	1	0	5
54	3	3	0	0	2	70	0	0	1	0	1	0	0	0	0	0	22
54	3	4	0	1	0	0	0	0	0	0	0	0	0	0	0	0	0
54	4	1	1	0	2	40	1	0	0	1	0	0	0	1	1	1	2
54	4	2	0	0	1	40	0	0	1	1	0	0	1	0	0	0	22
54	4	3	0	0	1	40	1	0	0	0	1	0	0	0	0	0	22
54	4	4	0	1	0	0	0	0	0	0	0	0	0	0	0	0	0
54	5	1	0	0	2	40	1	0	0	0	1	0	0	0	1	0	2
54	5	2	1	0	1	40	0	1	0	0	1	0	1	1	0	1	15
54	5	3	0	0	2	70	1	0	0	1	0	0	0	0	0	0	22
54	5	4	0	1	0	0	0	0	0	0	0	0	0	0	0	0	0
54	6	1	0	0	2	100	0	1	0	1	0	0	1	0	0	1	5
54	6	2	1	0	1	100	0	0	1	0	1	0	0	1	1	0	30
54	6	3	0	0	1	40	1	0	0	0	1	0	0	0	0	0	5
54	6	4	0	1	0	0	0	0	0	0	0	0	0	0	0	0	0
54	7	1	0	0	2	100	0	1	0	0	0	1	0	1	0	0	30
54	7	2	1	0	1	100	0	0	1	1	0	0	1	0	0	0	2
54	7	3	0	0	2	70	1	0	0	0	0	1	0	0	0	0	10
54	7	4	0	1	0	0	0	0	0	0	0	0	0	0	0	0	0
54	8	1	0	0	1	70	0	0	1	0	0	1	1	0	0	0	5
54	8	2	1	0	2	100	0	1	0	1	0	0	0	1	0	1	5
54	8	3	0	0	1	100	0	1	0	0	0	1	0	0	0	0	30
54	8	4	0	1	0	0	0	0	0	0	0	0	0	0	0	0	0
55	1	1	1	0	2	70	0	0	1	0	1	0	1	0	1	1	30
55	1	2	0	0	1	70	1	0	0	0	1	0	0	1	0	0	10
55	1	3	0	0	1	40	1	0	0	0	1	0	0	0	0	0	5
55	1	4	0	1	0	0	0	0	0	0	0	0	0	0	0	0	0
55	2	1	1	0	2	70	1	0	0	1	0	0	1	1	0	1	15
55	2	2	0	0	1	70	1	0	0	0	0	1	0	0	1	1	30
55	2	3	0	0	2	100	0	0	1	0	0	1	0	0	0	0	2
55	2	4	0	1	0	0	0	0	0	0	0	0	0	0	0	0	0
55	3	1	1	0	2	100	0	1	0	0	1	0	1	0	1	0	2
55	3	2	0	0	1	100	0	1	0	1	0	0	0	1	0	1	30
55	3	3	0	0	1	40	1	0	0	1	0	0	0	0	0	0	15
55	3	4	0	1	0	0	0	0	0	0	0	0	0	0	0	0	0
55	4	1	1	0	2	70	0	0	1	0	1	0	0	1	0	0	10
55	4	2	0	0	2	100	0	0	1	0	0	1	1	1	1	1	5
55	4	3	0	0	2	100	0	1	0	1	0	0	0	0	0	0	30
55	4	4	0	1	0	0	0	0	0	0	0	0	0	0	0	0	0
55	5	1	0	0	1	40	0	0	1	0	1	0	0	1	0	1	22
55	5	2	1	0	2	40	0	0	1	1	0	0	1	0	1	0	10
55	5	3	0	0	1	40	0	1	0	0	1	0	0	0	0	0	2
55	5	4	0	1	0	0	0	0	0	0	0	0	0	0	0	0	0
55	6	1	0	0	2	70	0	1	0	0	0	1	0	0	1	0	10
55	6	2	1	0	2	70	1	0	0	0	1	0	1	1	1	1	22
55	6	3	0	0	1	100	0	0	1	0	1	0	0	0	0	0	30
55	6	4	0	1	0	0	0	0	0	0	0	0	0	0	0	0	0
55	7	1	0	0	1	40	1	0	0	1	0	0	0	1	0	0	5
55	7	2	1	0	2	100	1	0	0	0	1	0	0	0	1	1	15
55	7	3	0	0	1	100	0	1	0	1	0	0	0	0	0	0	10
55	7	4	0	1	0	0	0	0	0	0	0	0	0	0	0	0	0
55	8	1	0	0	1	40	0	1	0	1	0	0	1	1	0	1	22
55	8	2	0	0	1	40	0	1	0	1	0	0	0	0	1	0	5
55	8	3	1	0	2	40	0	0	1	0	1	0	0	0	0	0	10
55	8	4	0	1	0	0	0	0	0	0	0	0	0	0	0	0	0
56	1	1	1	0	1	100	0	1	0	1	0	0	0	0	1	1	10
56	1	2	0	0	1	40	1	0	0	1	0	0	1	1	0	1	15
56	1	3	0	0	2	100	0	0	1	0	0	1	0	0	0	0	15
56	1	4	0	1	0	0	0	0	0	0	0	0	0	0	0	0	0
56	2	1	0	0	2	100	1	0	0	1	0	0	1	1	1	0	30
56	2	2	1	0	1	100	0	0	1	0	0	1	0	0	0	1	2
56	2	3	0	0	2	40	0	0	1	1	0	0	0	0	0	0	10
56	2	4	0	1	0	0	0	0	0	0	0	0	0	0	0	0	0
56	3	1	0	0	1	40	0	0	1	1	0	0	0	0	0	0	5
56	3	2	1	0	2	70	1	0	0	1	0	0	0	1	1	0	2
56	3	3	0	0	2	70	0	1	0	0	0	1	0	0	0	0	30
56	3	4	0	1	0	0	0	0	0	0	0	0	0	0	0	0	0
56	4	1	0	0	1	40	1	0	0	0	0	1	1	0	1	1	2
56	4	2	1	0	2	40	0	0	1	1	0	0	1	0	0	0	22
56	4	3	0	0	2	40	1	0	0	1	0	0	0	0	0	0	15
56	4	4	0	1	0	0	0	0	0	0	0	0	0	0	0	0	0
56	5	1	0	0	1	70	1	0	0	0	1	0	0	0	1	1	30
56	5	2	1	0	1	70	0	0	1	0	1	0	1	1	0	0	2
56	5	3	0	0	2	70	0	1	0	0	0	1	0	0	0	0	15
56	5	4	0	1	0	0	0	0	0	0	0	0	0	0	0	0	0
56	6	1	0	0	1	100	0	0	1	0	0	1	0	0	1	1	15
56	6	2	1	0	2	100	0	1	0	0	0	1	1	1	1	0	10
56	6	3	0	0	2	100	0	0	1	0	1	0	0	0	0	0	5
56	6	4	0	1	0	0	0	0	0	0	0	0	0	0	0	0	0
56	7	1	0	0	2	70	0	0	1	1	0	0	1	1	1	0	22
56	7	2	1	0	1	40	1	0	0	1	0	0	0	0	0	1	15
56	7	3	0	0	1	70	0	1	0	0	0	1	0	0	0	0	2
56	7	4	0	1	0	0	0	0	0	0	0	0	0	0	0	0	0
56	8	1	0	0	1	40	0	1	0	0	1	0	1	0	0	0	10
56	8	2	1	0	2	70	0	1	0	0	0	1	1	0	1	1	10
56	8	3	0	0	1	70	1	0	0	0	1	0	0	0	0	0	22
56	8	4	0	1	0	0	0	0	0	0	0	0	0	0	0	0	0
57	1	1	1	0	2	100	1	0	0	1	0	0	1	1	1	0	30
57	1	2	0	0	1	100	0	0	1	0	0	1	0	0	0	1	2
57	1	3	0	0	2	40	0	0	1	1	0	0	0	0	0	0	10
57	1	4	0	1	0	0	0	0	0	0	0	0	0	0	0	0	0
57	2	1	1	0	1	100	0	0	1	0	0	1	0	0	1	1	15
57	2	2	0	0	2	100	0	1	0	0	0	1	1	1	1	0	10
57	2	3	0	0	2	100	0	0	1	0	1	0	0	0	0	0	5
57	2	4	0	1	0	0	0	0	0	0	0	0	0	0	0	0	0
57	3	1	1	0	2	70	0	0	1	1	0	0	1	1	1	0	22
57	3	2	0	0	1	40	1	0	0	1	0	0	0	0	0	1	15
57	3	3	0	0	1	70	0	1	0	0	0	1	0	0	0	0	2
57	3	4	0	1	0	0	0	0	0	0	0	0	0	0	0	0	0
57	4	1	0	0	1	40	0	0	1	1	0	0	0	0	0	0	5
57	4	2	1	0	2	70	1	0	0	1	0	0	0	1	1	0	2
57	4	3	0	0	2	70	0	1	0	0	0	1	0	0	0	0	30
57	4	4	0	1	0	0	0	0	0	0	0	0	0	0	0	0	0
57	5	1	0	0	1	40	1	0	0	0	0	1	1	0	1	1	2
57	5	2	1	0	2	40	0	0	1	1	0	0	1	0	0	0	22
57	5	3	0	0	2	40	1	0	0	1	0	0	0	0	0	0	15
57	5	4	0	1	0	0	0	0	0	0	0	0	0	0	0	0	0
57	6	1	0	0	1	70	1	0	0	0	1	0	0	0	1	1	30
57	6	2	1	0	1	70	0	0	1	0	1	0	1	1	0	0	2
57	6	3	0	0	2	70	0	1	0	0	0	1	0	0	0	0	15
57	6	4	0	1	0	0	0	0	0	0	0	0	0	0	0	0	0
57	7	1	0	0	1	40	0	1	0	0	1	0	1	0	0	0	10
57	7	2	1	0	2	70	0	1	0	0	0	1	1	0	1	1	10
57	7	3	0	0	1	70	1	0	0	0	1	0	0	0	0	0	22
57	7	4	0	1	0	0	0	0	0	0	0	0	0	0	0	0	0
57	8	1	0	0	1	100	0	1	0	1	0	0	0	0	1	1	10
57	8	2	0	0	1	40	1	0	0	1	0	0	1	1	0	1	15
57	8	3	1	0	2	100	0	0	1	0	0	1	0	0	0	0	15
57	8	4	0	1	0	0	0	0	0	0	0	0	0	0	0	0	0
58	1	1	1	0	2	70	0	0	1	0	1	0	1	0	1	1	30
58	1	2	0	0	1	70	1	0	0	0	1	0	0	1	0	0	10
58	1	3	0	0	1	40	1	0	0	0	1	0	0	0	0	0	5
58	1	4	0	1	0	0	0	0	0	0	0	0	0	0	0	0	0
58	2	1	1	0	2	70	1	0	0	1	0	0	1	1	0	1	15
58	2	2	0	0	1	70	1	0	0	0	0	1	0	0	1	1	30
58	2	3	0	0	2	100	0	0	1	0	0	1	0	0	0	0	2
58	2	4	0	1	0	0	0	0	0	0	0	0	0	0	0	0	0
58	3	1	1	0	2	100	0	1	0	0	1	0	1	0	1	0	2
58	3	2	0	0	1	100	0	1	0	1	0	0	0	1	0	1	30
58	3	3	0	0	1	40	1	0	0	1	0	0	0	0	0	0	15
58	3	4	0	1	0	0	0	0	0	0	0	0	0	0	0	0	0
58	4	1	0	0	1	40	0	0	1	0	1	0	0	1	0	1	22
58	4	2	1	0	2	40	0	0	1	1	0	0	1	0	1	0	10
58	4	3	0	0	1	40	0	1	0	0	1	0	0	0	0	0	2
58	4	4	0	1	0	0	0	0	0	0	0	0	0	0	0	0	0
58	5	1	0	0	2	70	0	1	0	0	0	1	0	0	1	0	10
58	5	2	1	0	2	70	1	0	0	0	1	0	1	1	1	1	22
58	5	3	0	0	1	100	0	0	1	0	1	0	0	0	0	0	30
58	5	4	0	1	0	0	0	0	0	0	0	0	0	0	0	0	0
58	6	1	0	0	2	70	0	0	1	0	1	0	0	1	0	0	10
58	6	2	1	0	2	100	0	0	1	0	0	1	1	1	1	1	5
58	6	3	0	0	2	100	0	1	0	1	0	0	0	0	0	0	30
58	6	4	0	1	0	0	0	0	0	0	0	0	0	0	0	0	0
58	7	1	0	0	1	40	1	0	0	1	0	0	0	1	0	0	5
58	7	2	1	0	2	100	1	0	0	0	1	0	0	0	1	1	15
58	7	3	0	0	1	100	0	1	0	1	0	0	0	0	0	0	10
58	7	4	0	1	0	0	0	0	0	0	0	0	0	0	0	0	0
58	8	1	0	0	1	40	0	1	0	1	0	0	1	1	0	1	22
58	8	2	0	0	1	40	0	1	0	1	0	0	0	0	1	0	5
58	8	3	1	0	2	40	0	0	1	0	1	0	0	0	0	0	10
58	8	4	0	1	0	0	0	0	0	0	0	0	0	0	0	0	0
59	1	1	1	0	2	100	1	0	0	1	0	0	1	1	1	0	30
59	1	2	0	0	1	100	0	0	1	0	0	1	0	0	0	1	2
59	1	3	0	0	2	40	0	0	1	1	0	0	0	0	0	0	10
59	1	4	0	1	0	0	0	0	0	0	0	0	0	0	0	0	0
59	2	1	1	0	2	70	0	0	1	1	0	0	1	1	1	0	22
59	2	2	0	0	1	40	1	0	0	1	0	0	0	0	0	1	15
59	2	3	0	0	1	70	0	1	0	0	0	1	0	0	0	0	2
59	2	4	0	1	0	0	0	0	0	0	0	0	0	0	0	0	0
59	3	1	0	0	1	40	0	0	1	1	0	0	0	0	0	0	5
59	3	2	1	0	2	70	1	0	0	1	0	0	0	1	1	0	2
59	3	3	0	0	2	70	0	1	0	0	0	1	0	0	0	0	30
59	3	4	0	1	0	0	0	0	0	0	0	0	0	0	0	0	0
59	4	1	0	0	1	100	0	1	0	1	0	0	0	0	1	1	10
59	4	2	1	0	1	40	1	0	0	1	0	0	1	1	0	1	15
59	4	3	0	0	2	100	0	0	1	0	0	1	0	0	0	0	15
59	4	4	0	1	0	0	0	0	0	0	0	0	0	0	0	0	0
59	5	1	0	0	1	70	1	0	0	0	1	0	0	0	1	1	30
59	5	2	1	0	1	70	0	0	1	0	1	0	1	1	0	0	2
59	5	3	0	0	2	70	0	1	0	0	0	1	0	0	0	0	15
59	5	4	0	1	0	0	0	0	0	0	0	0	0	0	0	0	0
59	6	1	0	0	1	100	0	0	1	0	0	1	0	0	1	1	15
59	6	2	1	0	2	100	0	1	0	0	0	1	1	1	1	0	10
59	6	3	0	0	2	100	0	0	1	0	1	0	0	0	0	0	5
59	6	4	0	1	0	0	0	0	0	0	0	0	0	0	0	0	0
59	7	1	0	0	1	40	0	1	0	0	1	0	1	0	0	0	10
59	7	2	1	0	2	70	0	1	0	0	0	1	1	0	1	1	10
59	7	3	0	0	1	70	1	0	0	0	1	0	0	0	0	0	22
59	7	4	0	1	0	0	0	0	0	0	0	0	0	0	0	0	0
59	8	1	0	0	1	40	1	0	0	0	0	1	1	0	1	1	2
59	8	2	0	0	2	40	0	0	1	1	0	0	1	0	0	0	22
59	8	3	1	0	2	40	1	0	0	1	0	0	0	0	0	0	15
59	8	4	0	1	0	0	0	0	0	0	0	0	0	0	0	0	0
60	1	1	1	0	2	100	1	0	0	1	0	0	1	1	1	0	30
60	1	2	0	0	1	100	0	0	1	0	0	1	0	0	0	1	2
60	1	3	0	0	2	40	0	0	1	1	0	0	0	0	0	0	10
60	1	4	0	1	0	0	0	0	0	0	0	0	0	0	0	0	0
60	2	1	1	0	1	40	1	0	0	0	0	1	1	0	1	1	2
60	2	2	0	0	2	40	0	0	1	1	0	0	1	0	0	0	22
60	2	3	0	0	2	40	1	0	0	1	0	0	0	0	0	0	15
60	2	4	0	1	0	0	0	0	0	0	0	0	0	0	0	0	0
60	3	1	1	0	2	70	0	0	1	1	0	0	1	1	1	0	22
60	3	2	0	0	1	40	1	0	0	1	0	0	0	0	0	1	15
60	3	3	0	0	1	70	0	1	0	0	0	1	0	0	0	0	2
60	3	4	0	1	0	0	0	0	0	0	0	0	0	0	0	0	0
60	4	1	0	0	1	40	0	0	1	1	0	0	0	0	0	0	5
60	4	2	1	0	2	70	1	0	0	1	0	0	0	1	1	0	2
60	4	3	0	0	2	70	0	1	0	0	0	1	0	0	0	0	30
60	4	4	0	1	0	0	0	0	0	0	0	0	0	0	0	0	0
60	5	1	0	0	1	100	0	1	0	1	0	0	0	0	1	1	10
60	5	2	1	0	1	40	1	0	0	1	0	0	1	1	0	1	15
60	5	3	0	0	2	100	0	0	1	0	0	1	0	0	0	0	15
60	5	4	0	1	0	0	0	0	0	0	0	0	0	0	0	0	0
60	6	1	0	0	1	70	1	0	0	0	1	0	0	0	1	1	30
60	6	2	1	0	1	70	0	0	1	0	1	0	1	1	0	0	2
60	6	3	0	0	2	70	0	1	0	0	0	1	0	0	0	0	15
60	6	4	0	1	0	0	0	0	0	0	0	0	0	0	0	0	0
60	7	1	0	0	1	40	0	1	0	0	1	0	1	0	0	0	10
60	7	2	1	0	2	70	0	1	0	0	0	1	1	0	1	1	10
60	7	3	0	0	1	70	1	0	0	0	1	0	0	0	0	0	22
60	7	4	0	1	0	0	0	0	0	0	0	0	0	0	0	0	0
60	8	1	0	0	1	100	0	0	1	0	0	1	0	0	1	1	15
60	8	2	0	0	2	100	0	1	0	0	0	1	1	1	1	0	10
60	8	3	1	0	2	100	0	0	1	0	1	0	0	0	0	0	5
60	8	4	0	1	0	0	0	0	0	0	0	0	0	0	0	0	0
61	1	1	1	0	2	70	0	0	1	0	1	0	1	0	1	1	30
61	1	2	0	0	1	70	1	0	0	0	1	0	0	1	0	0	10
61	1	3	0	0	1	40	1	0	0	0	1	0	0	0	0	0	5
61	1	4	0	1	0	0	0	0	0	0	0	0	0	0	0	0	0
61	2	1	1	0	1	40	0	1	0	1	0	0	1	1	0	1	22
61	2	2	0	0	1	40	0	1	0	1	0	0	0	0	1	0	5
61	2	3	0	0	2	40	0	0	1	0	1	0	0	0	0	0	10
61	2	4	0	1	0	0	0	0	0	0	0	0	0	0	0	0	0
61	3	1	0	0	1	40	0	0	1	0	1	0	0	1	0	1	22
61	3	2	1	0	2	40	0	0	1	1	0	0	1	0	1	0	10
61	3	3	0	0	1	40	0	1	0	0	1	0	0	0	0	0	2
61	3	4	0	1	0	0	0	0	0	0	0	0	0	0	0	0	0
61	4	1	0	0	2	70	0	1	0	0	0	1	0	0	1	0	10
61	4	2	1	0	2	70	1	0	0	0	1	0	1	1	1	1	22
61	4	3	0	0	1	100	0	0	1	0	1	0	0	0	0	0	30
61	4	4	0	1	0	0	0	0	0	0	0	0	0	0	0	0	0
61	5	1	0	0	2	70	1	0	0	1	0	0	1	1	0	1	15
61	5	2	1	0	1	70	1	0	0	0	0	1	0	0	1	1	30
61	5	3	0	0	2	100	0	0	1	0	0	1	0	0	0	0	2
61	5	4	0	1	0	0	0	0	0	0	0	0	0	0	0	0	0
61	6	1	0	0	2	100	0	1	0	0	1	0	1	0	1	0	2
61	6	2	1	0	1	100	0	1	0	1	0	0	0	1	0	1	30
61	6	3	0	0	1	40	1	0	0	1	0	0	0	0	0	0	15
61	6	4	0	1	0	0	0	0	0	0	0	0	0	0	0	0	0
61	7	1	0	0	2	70	0	0	1	0	1	0	0	1	0	0	10
61	7	2	1	0	2	100	0	0	1	0	0	1	1	1	1	1	5
61	7	3	0	0	2	100	0	1	0	1	0	0	0	0	0	0	30
61	7	4	0	1	0	0	0	0	0	0	0	0	0	0	0	0	0
61	8	1	0	0	1	40	1	0	0	1	0	0	0	1	0	0	5
61	8	2	1	0	2	100	1	0	0	0	1	0	0	0	1	1	15
61	8	3	0	0	1	100	0	1	0	1	0	0	0	0	0	0	10
61	8	4	0	1	0	0	0	0	0	0	0	0	0	0	0	0	0
62	1	1	1	0	2	100	0	0	1	0	1	0	1	1	0	0	22
62	1	2	0	0	2	70	1	0	0	0	1	0	0	1	0	1	22
62	1	3	0	0	1	100	0	1	0	1	0	0	0	0	0	0	2
62	1	4	0	1	0	0	0	0	0	0	0	0	0	0	0	0	0
62	2	1	1	0	1	70	0	1	0	0	1	0	1	1	0	1	15
62	2	2	0	0	2	40	0	1	0	0	1	0	0	0	1	0	5
62	2	3	0	0	2	70	0	0	1	0	1	0	0	0	0	0	22
62	2	4	0	1	0	0	0	0	0	0	0	0	0	0	0	0	0
62	3	1	1	0	2	100	0	1	0	1	0	0	1	0	0	1	5
62	3	2	0	0	1	100	0	0	1	0	1	0	0	1	1	0	30
62	3	3	0	0	1	40	1	0	0	0	1	0	0	0	0	0	5
62	3	4	0	1	0	0	0	0	0	0	0	0	0	0	0	0	0
62	4	1	1	0	2	100	0	1	0	0	0	1	0	1	0	0	30
62	4	2	0	0	1	100	0	0	1	1	0	0	1	0	0	0	2
62	4	3	0	0	2	70	1	0	0	0	0	1	0	0	0	0	10
62	4	4	0	1	0	0	0	0	0	0	0	0	0	0	0	0	0
62	5	1	0	0	2	40	1	0	0	0	1	0	0	0	1	0	2
62	5	2	1	0	1	40	0	1	0	0	1	0	1	1	0	1	15
62	5	3	0	0	2	70	1	0	0	1	0	0	0	0	0	0	22
62	5	4	0	1	0	0	0	0	0	0	0	0	0	0	0	0	0
62	6	1	0	0	1	100	1	0	0	0	0	1	0	1	1	1	15
62	6	2	1	0	2	70	0	1	0	0	1	0	1	0	1	0	30
62	6	3	0	0	1	70	0	0	1	1	0	0	0	0	0	0	5
62	6	4	0	1	0	0	0	0	0	0	0	0	0	0	0	0	0
62	7	1	0	0	2	40	1	0	0	1	0	0	0	1	1	1	2
62	7	2	1	0	1	40	0	0	1	1	0	0	1	0	0	0	22
62	7	3	0	0	1	40	1	0	0	0	1	0	0	0	0	0	22
62	7	4	0	1	0	0	0	0	0	0	0	0	0	0	0	0	0
62	8	1	0	0	1	70	0	0	1	0	0	1	1	0	0	0	5
62	8	2	1	0	2	100	0	1	0	1	0	0	0	1	0	1	5
62	8	3	0	0	1	100	0	1	0	0	0	1	0	0	0	0	30
62	8	4	0	1	0	0	0	0	0	0	0	0	0	0	0	0	0
63	1	1	1	0	2	100	1	0	0	1	0	0	1	1	1	0	30
63	1	2	0	0	1	100	0	0	1	0	0	1	0	0	0	1	2
63	1	3	0	0	2	40	0	0	1	1	0	0	0	0	0	0	10
63	1	4	0	1	0	0	0	0	0	0	0	0	0	0	0	0	0
63	2	1	1	0	1	40	1	0	0	0	0	1	1	0	1	1	2
63	2	2	0	0	2	40	0	0	1	1	0	0	1	0	0	0	22
63	2	3	0	0	2	40	1	0	0	1	0	0	0	0	0	0	15
63	2	4	0	1	0	0	0	0	0	0	0	0	0	0	0	0	0
63	3	1	1	0	2	70	0	0	1	1	0	0	1	1	1	0	22
63	3	2	0	0	1	40	1	0	0	1	0	0	0	0	0	1	15
63	3	3	0	0	1	70	0	1	0	0	0	1	0	0	0	0	2
63	3	4	0	1	0	0	0	0	0	0	0	0	0	0	0	0	0
63	4	1	0	0	1	40	0	0	1	1	0	0	0	0	0	0	5
63	4	2	1	0	2	70	1	0	0	1	0	0	0	1	1	0	2
63	4	3	0	0	2	70	0	1	0	0	0	1	0	0	0	0	30
[truncated: 30,161 more rows]

## Sheet: Read
Variable	Description
ID	Respondent ID
CS	Choice situation - each person faced 8 choice situations
Alt	Available alternatives 1-4; including 3 forest alteranatives and 1 opt out option (SQ)
Choice	Chosen alternative coded as 1, otherwise 0
SQ	Opt out option (none of the forests)
Forest_type (Poland data)	Four levels: 1- Coniferous monoculture, 2- Broadleaf monoculture, 3- Broadleaved composed of three species, 4 - Mixed composed of 2 species, 5 - Mixed composed of 4 species
Forest_type (Norway data)	Two levels: 1- Coniferous monoculture, 2 - Mixed forest
Age	Three levels: 40, 70 and 100 years
AVL	Age_variation: Even-aged
AVM	Age_variation: Two-aged
AVH	Age_variation: Multi-aged
DWL	Dead-wood level: Low
DWM	Dead-wood level: Medium
DWH	Dead-wood level: High
Bear	Presence of large carnivores: Bear present
Lynx	Presence of large carnivores: Lynx present
Wolf	Presence oflLarge carnivores: Wolf present
Wolver	Presence of large carnivores: Wolver present
Distance	One-way distance to the forest in km
